# Supplementary material for: Integrating In Vitro Analytics for Improved Antibody–Drug Conjugate Candidate Selection
Source: Cancers (Basel). 2026 Jan 3;18(1):164. doi: 10.3390/cancers18010164 (PMC12784668; doi:10.3390/cancers18010164)
Supplement: Supplementary file 1 [file cancers-18-00164-s001.zip]

Archive with 2 entries (2 files):
- SI_Tables.xlsx
- Supporting Information_Revised&Confirmed.pdf
