# Supplementary material for: Integrating In Vitro Analytics for Improved Antibody–Drug Conjugate Candidate Selection
Source: Cancers (Basel). 2026 Jan 3;18(1):164. doi: 10.3390/cancers18010164 (PMC12784668; doi:10.3390/cancers18010164)
Supplement: Supplementary file 1 [file cancers-18-00164-s001.zip › SI_Tables.xlsx]

## Sheet: CC_bglucoronidase
	Exatecan
		µg	AuC (rep1)	AuC (rep2)	Mean	SD
		9.2646	8773130	8765423	8.76928e+06	5449.67
		4.6323	4474023	4507748	4.49089e+06	23847.2
		2.3161	2264787	2289412	2.2771e+06	17412.5
		0.926455	922713	917763	920238	3500.18
		0.463228	462530	463671	463100	806.809
		0.0926455	113276	104844	109060	5962.32

## Sheet: Serum Stab_Her2Mal
Average Mass (mean)	Average Mass CV (ppm)	Relative Abundance	Fractional Abundance	Score (mean)	Score %CV	Number of Files Observed	Delta Mass (mean)	Sum Intensity (PBS)	Sum Intensity (PBS) %CV	Number of Files (PBS)	Sum Intensity (t00)	Sum Intensity (t00) %CV	Number of Files (t00)	Sum Intensity (t01)	Sum Intensity (t01) %CV	Number of Files (t01)	Sum Intensity (t03)	Sum Intensity (t03) %CV	Number of Files (t03)	Apex RT (mean)	Apex RT %CV
25291.8	5.65746	100	16.3464	50.8314	0.640367	6	0	1.24559e+11	5.00293	2	1.00774e+11	0.89434	2	8.99606e+10	4.39085	2	0	0	0	3.58378	0.0613605
	Raw File Name	Condition	Average Mass	Sum Intensity	Relative Abundance	Fractional Abundance	Score	Number of Charge States	Charge State Distribution	Number of Detected Intervals	Scan Range	Start Time (min)	Stop Time (min)	Apex RT
	20240724_Herceptin-WT_AZ14374332_AC00002944-01_mserum_t00_rep1_DG_RED.raw	t00	25291.7	101411711037	100	30.5547	49.1061	14	8 - 21	196	1033 - 1564	3.48706	4.38733	3.587
		Charge State	Intensity	MZ Centroid	Calculated Mass
		8	2.28341e+08	3162.47	25291.7
		9	5.53094e+08	2811.23	25292
		10	1.50706e+09	2530.2	25292
		11	2.73946e+09	2300.26	25291.8
		12	3.29064e+09	2108.65	25291.8
		13	3.02972e+09	1946.54	25291.9
		14	2.05333e+09	1807.57	25291.8
		15	1.36995e+09	1687.14	25292
		16	7.6763e+08	1581.74	25291.7
		17	3.55257e+08	1488.79	25292.3
		18	8.05037e+07	1406.15	25292.6
		19	1.88526e+07	1332.26	25293.9
		20	227399	1265.63	25292.5
		21	85842.2	1205.47	25293.8
	20240724_Herceptin-WT_AZ14374332_AC00002944-01_mserum_t00_rep2_DG_RED.raw	t00	25291.9	100137128794	100	30.9387	51.1806	12	8 - 19	147	1027 - 1449	3.48335	4.19759	3.582
		Charge State	Intensity	MZ Centroid	Calculated Mass
		8	3.38174e+08	3162.36	25290.8
		9	1.15075e+09	2811.38	25293.4
		10	1.52647e+09	2530.2	25292
		11	2.46292e+09	2300.27	25291.9
		12	3.39809e+09	2108.68	25292.1
		13	3.15096e+09	1946.53	25291.8
		14	2.0319e+09	1807.56	25291.7
		15	1.35578e+09	1687.13	25291.9
		16	7.96362e+08	1581.83	25293.2
		17	4.17476e+08	1488.78	25292.2
		18	7.05771e+07	1406.33	25295.9
		19	1.83539e+07	1332.3	25294.5
	20240724_Herceptin-WT_AZ14374332_AC00002944-01_mserum_t01_rep1_DG_RED.raw	t01	25291.9	92753649069	100	29.9699	51.529	13	8 - 20	177	967 - 1458	3.48439	4.31575	3.584
		Charge State	Intensity	MZ Centroid	Calculated Mass
		8	3.15351e+08	3162.53	25292.2
		9	7.55191e+08	2811.25	25292.2
		10	1.54504e+09	2530.12	25291.1
		11	2.23552e+09	2300.26	25291.8
		12	3.13531e+09	2108.66	25291.8
		13	2.51437e+09	1946.53	25291.8
		14	1.9287e+09	1807.57	25291.9
		15	1.37828e+09	1687.14	25291.9
		16	7.63423e+08	1581.82	25293
		17	3.17164e+08	1488.82	25292.8
		18	4.66545e+07	1406.33	25295.9
		19	1.77765e+07	1332.36	25295.8
		20	833283	1265.64	25292.6
	20240724_Herceptin-WT_AZ14374332_AC00002944-01_mserum_t01_rep2_DG_RED.raw	t01	25291.8	87167456829	100	28.25	48.9035	14	8 - 21	125	969 - 1388	3.48557	4.19442	3.585
		Charge State	Intensity	MZ Centroid	Calculated Mass
		8	1.89195e+08	3162.4	25291.1
		9	1.08365e+09	2811.41	25293.6
		10	1.24758e+09	2530.18	25291.7
		11	2.42689e+09	2300.28	25292
		12	2.86246e+09	2108.66	25291.8
		13	2.46478e+09	1946.52	25291.7
		14	1.87623e+09	1807.57	25291.9
		15	1.28431e+09	1687.16	25292.3
		16	6.56804e+08	1581.74	25291.7
		17	2.49329e+08	1488.73	25291.3
		18	2.17727e+07	1406.1	25291.7
		19	7.30318e+06	1332.23	25293.3
		20	2.89792e+06	1265.63	25292.4
		21	947835	1205.43	25292.8
	20240724_Herceptin-WT_AZ14374332_AC00002944-01_mserum_t03_rep1_DG_RED.raw	t03	0	0	0	0	0	0		0	0 - 0	0	0	0
	20240724_Herceptin-WT_AZ14374332_AC00002944-01_mserum_t03_rep2_DG_RED.raw	t03	0	0	0	0	0	0		0	0 - 0	0	0	0
	20240724_Herceptin-WT_AZ14374332_AC00002944-01_PBS_QC_rep1_DG_RED.raw	PBS	25291.6	1.20153e+11	100	29.5862	50.0884	14	8 - 21	235	983 - 1544	3.48028	4.43104	3.581
		Charge State	Intensity	MZ Centroid	Calculated Mass
		8	3.13481e+08	3162.45	25291.5
		9	8.42942e+08	2811.19	25291.7
		10	1.81947e+09	2530.14	25291.3
		11	3.43833e+09	2300.29	25292.1
		12	4.10962e+09	2108.65	25291.7
		13	3.62407e+09	1946.53	25291.8
		14	2.38447e+09	1807.58	25292
		15	1.43682e+09	1687.13	25291.9
		16	8.14005e+08	1581.75	25291.9
		17	3.37793e+08	1488.73	25291.2
		18	1.02102e+08	1406.12	25292
		19	3.37269e+07	1332.16	25291.9
		20	1.15295e+07	1265.6	25291.9
		21	1.74926e+06	1205.4	25292.2
	20240724_Herceptin-WT_AZ14374332_AC00002944-01_PBS_QC_rep2_DG_RED.raw	PBS	25291.7	128965750256	100	30.9925	54.1807	14	8 - 21	253	951 - 1525	3.48266	4.4555	3.583
		Charge State	Intensity	MZ Centroid	Calculated Mass
		8	5.69884e+08	3162.61	25292.8
		9	9.51456e+08	2811.16	25291.4
		10	1.82512e+09	2530.18	25291.7
		11	3.39073e+09	2300.26	25291.8
		12	4.75539e+09	2108.66	25291.9
		13	3.89779e+09	1946.53	25291.8
		14	2.59158e+09	1807.57	25291.9
		15	1.65617e+09	1687.13	25291.9
		16	9.69787e+08	1581.77	25292.2
		17	4.20108e+08	1488.79	25292.3
		18	1.69782e+08	1406.13	25292.2
		19	2.31417e+07	1332.19	25292.5
		20	6.80104e+06	1265.66	25293.1
		21	1.5623e+06	1205.37	25291.6
54735	5.83767	52.5554	8.59094	96.0263	0.630959	6	29443.2	8.11369e+10	2.23733	2	5.74191e+10	2.57106	2	2.71481e+10	2.08199	2	0	0	0	3.7089	0.104105
	Raw File Name	Condition	Average Mass	Sum Intensity	Relative Abundance	Fractional Abundance	Score	Number of Charge States	Charge State Distribution	Number of Detected Intervals	Scan Range	Start Time (min)	Stop Time (min)	Apex RT
	20240724_Herceptin-WT_AZ14374332_AC00002944-01_mserum_t00_rep1_DG_RED.raw	t00	54735.3	58463030622	57.6492	17.6145	98.8125	19	16 - 34	186	1107 - 1419	3.61239	4.13968	3.702
		Charge State	Intensity	MZ Centroid	Calculated Mass
		16	7.29382e+07	3421.92	54734.6
		17	1.05037e+08	3220.63	54733.6
		18	1.63457e+08	3041.82	54734.6
		19	2.06699e+08	2881.76	54734.3
		20	2.66029e+08	2737.74	54734.6
		21	2.859e+08	2607.46	54735.5
		22	4.17649e+08	2488.95	54734.8
		23	4.74449e+08	2380.79	54734.9
		24	5.76624e+08	2281.68	54736.1
		25	6.60666e+08	2190.41	54735
		26	7.69485e+08	2106.18	54734.4
		27	8.32443e+08	2028.24	54735.4
		28	7.75408e+08	1955.83	54734.9
		29	6.87571e+08	1888.45	54735.8
		30	6.63587e+08	1825.57	54736.8
		31	6.90585e+08	1766.73	54737.3
		32	5.2874e+08	1711.49	54735.4
		33	4.57432e+08	1659.69	54736.4
		34	1.68627e+08	1610.81	54733.4
	20240724_Herceptin-WT_AZ14374332_AC00002944-01_mserum_t00_rep2_DG_RED.raw	t00	54735	56375255030	56.2981	17.4179	94.5338	21	16 - 36	191	1105 - 1421	3.61527	4.14992	3.711
		Charge State	Intensity	MZ Centroid	Calculated Mass
		16	6.63693e+07	3421.83	54733.2
		17	1.16637e+08	3220.66	54734.2
		18	1.15014e+08	3042	54737.8
		19	1.87723e+08	2881.7	54733.2
		20	2.09618e+08	2737.72	54734.2
		21	3.56599e+08	2607.41	54734.4
		22	3.1192e+08	2488.96	54735.1
		23	4.89066e+08	2380.79	54735
		24	5.51082e+08	2281.63	54735
		25	6.38012e+08	2190.4	54734.8
		26	7.1219e+08	2106.23	54735.8
		27	8.33097e+08	2028.23	54735
		28	7.31355e+08	1955.88	54736.5
		29	8.44858e+08	1888.49	54736.9
		30	6.803e+08	1825.5	54734.8
		31	6.77462e+08	1766.62	54734
		32	5.02563e+08	1711.48	54735.2
		33	3.01935e+08	1659.64	54734.9
		34	1.53857e+08	1610.8	54733
		35	2.54383e+07	1564.82	54733.4
		36	3.53296e+06	1521.49	54737.3
	20240724_Herceptin-WT_AZ14374332_AC00002944-01_mserum_t01_rep1_DG_RED.raw	t01	54734.8	26748406796	28.8381	8.64277	90.7663	20	16 - 35	84	1054 - 1308	3.6312	4.06026	3.707
		Charge State	Intensity	MZ Centroid	Calculated Mass
		16	2.36371e+07	3422.07	54737
		17	8.8762e+07	3220.76	54735.8
		18	7.39716e+07	3041.87	54735.5
		19	9.47692e+07	2881.7	54733.1
		20	1.09009e+08	2737.81	54736
		21	1.43786e+08	2607.37	54733.7
		22	1.68277e+08	2488.93	54734.2
		23	2.45723e+08	2380.79	54734.9
		24	3.12571e+08	2281.61	54734.4
		25	3.0216e+08	2190.37	54734
		26	3.73338e+08	2106.22	54735.5
		27	3.84688e+08	2028.23	54734.9
		28	3.67194e+08	1955.86	54735.9
		29	3.93434e+08	1888.35	54733
		30	3.75457e+08	1825.51	54735
		31	3.25647e+08	1766.68	54735.8
		32	2.75419e+08	1711.49	54735.5
		33	2.02828e+08	1659.6	54733.7
		34	4.99939e+07	1610.77	54731.8
		35	1.92396e+06	1564.68	54728.7
	20240724_Herceptin-WT_AZ14374332_AC00002944-01_mserum_t01_rep2_DG_RED.raw	t01	54734.7	27547747518	31.6032	8.92793	93.4265	20	16 - 35	89	1056 - 1368	3.63255	4.16035	3.712
		Charge State	Intensity	MZ Centroid	Calculated Mass
		16	3.29423e+07	3421.7	54731.1
		17	6.05446e+07	3220.65	54733.9
		18	7.64005e+07	3041.76	54733.6
		19	1.40099e+08	2881.85	54735.9
		20	1.23839e+08	2737.72	54734.2
		21	2.12425e+08	2607.45	54735.3
		22	2.17552e+08	2488.93	54734.3
		23	2.53758e+08	2380.81	54735.5
		24	2.66798e+08	2281.68	54736.1
		25	3.94461e+08	2190.42	54735.2
		26	3.59852e+08	2106.19	54734.7
		27	3.55438e+08	2028.18	54733.6
		28	3.55232e+08	1955.78	54733.6
		29	4.28318e+08	1888.35	54732.9
		30	4.11536e+08	1825.53	54735.6
		31	3.24943e+08	1766.64	54734.7
		32	2.90533e+08	1711.49	54735.6
		33	1.58143e+08	1659.74	54738.2
		34	2.7327e+07	1610.79	54732.7
		35	1.68854e+07	1564.76	54731.4
	20240724_Herceptin-WT_AZ14374332_AC00002944-01_mserum_t03_rep1_DG_RED.raw	t03	0	0	0	0	0	0		0	0 - 0	0	0	0
	20240724_Herceptin-WT_AZ14374332_AC00002944-01_mserum_t03_rep2_DG_RED.raw	t03	0	0	0	0	0	0		0	0 - 0	0	0	0
	20240724_Herceptin-WT_AZ14374332_AC00002944-01_PBS_QC_rep1_DG_RED.raw	PBS	54735.3	79853274402	66.4597	19.6629	99.5363	22	16 - 37	267	1065 - 1450	3.62014	4.27068	3.711
		Charge State	Intensity	MZ Centroid	Calculated Mass
		16	1.76218e+08	3421.85	54733.4
		17	2.73889e+08	3220.72	54735.1
		18	2.74245e+08	3041.77	54733.8
		19	3.33522e+08	2881.82	54735.4
		20	3.50117e+08	2737.8	54735.8
		21	4.9541e+08	2607.37	54733.6
		22	5.39511e+08	2488.95	54734.7
		23	7.87731e+08	2380.81	54735.4
		24	8.12913e+08	2281.66	54735.7
		25	9.63543e+08	2190.4	54734.8
		26	9.18669e+08	2106.22	54735.7
		27	1.00134e+09	2028.3	54736.8
		28	9.96235e+08	1955.83	54735.1
		29	1.11465e+09	1888.47	54736.4
		30	9.79274e+08	1825.52	54735.3
		31	9.2614e+08	1766.68	54735.7
		32	6.55444e+08	1711.49	54735.5
		33	4.24433e+08	1659.64	54734.7
		34	2.27473e+08	1610.89	54736
		35	8.32595e+07	1564.86	54734.7
		36	3.12163e+07	1521.35	54732.2
		37	2.06993e+06	1480.38	54737
	20240724_Herceptin-WT_AZ14374332_AC00002944-01_PBS_QC_rep2_DG_RED.raw	PBS	54734.6	82420490008	63.9088	19.8069	99.0825	20	16 - 35	253	1027 - 1468	3.61216	4.35808	3.71
		Charge State	Intensity	MZ Centroid	Calculated Mass
		16	2.28064e+08	3421.96	54735.2
		17	2.30689e+08	3220.69	54734.6
		18	2.74402e+08	3041.82	54734.6
		19	2.6815e+08	2881.67	54732.7
		20	3.77649e+08	2737.73	54734.5
		21	4.5181e+08	2607.43	54734.8
		22	5.06815e+08	2488.93	54734.3
		23	6.76195e+08	2380.8	54735.1
		24	7.45778e+08	2281.61	54734.5
		25	9.68067e+08	2190.37	54734.1
		26	1.0546e+09	2106.19	54734.9
		27	1.04159e+09	2028.23	54735.1
		28	1.05555e+09	1955.83	54735
		29	1.22272e+09	1888.4	54734.4
		30	9.70623e+08	1825.49	54734.4
		31	9.01206e+08	1766.65	54735
		32	7.74897e+08	1711.44	54733.8
		33	5.32532e+08	1659.62	54734.2
		34	1.69444e+08	1610.89	54736.1
		35	1.73534e+06	1564.93	54737.3
25310.7	15.5829	41.7994	6.83272	47.1827	0.498326	5	18.9019	2.90342e+10	17.4742	2	0	0	0	4.97586e+10	4.32214	2	6.20662e+10	0	1	3.58268	0.188914
	Raw File Name	Condition	Average Mass	Sum Intensity	Relative Abundance	Fractional Abundance	Score	Number of Charge States	Charge State Distribution	Number of Detected Intervals	Scan Range	Start Time (min)	Stop Time (min)	Apex RT
	20240724_Herceptin-WT_AZ14374332_AC00002944-01_mserum_t00_rep1_DG_RED.raw	t00	0	0	0	0	0	0		0	0 - 0	0	0	0
	20240724_Herceptin-WT_AZ14374332_AC00002944-01_mserum_t00_rep2_DG_RED.raw	t00	0	0	0	0	0	0		0	0 - 0	0	0	0
	20240724_Herceptin-WT_AZ14374332_AC00002944-01_mserum_t01_rep1_DG_RED.raw	t01	25310.6	51279344200	55.2855	16.569	46.7167	12	8 - 19	104	969 - 1278	3.4878	4.00924	3.587
		Charge State	Intensity	MZ Centroid	Calculated Mass
		8	1.38724e+08	3164.89	25311
		9	3.83722e+08	2813.34	25311
		10	7.46806e+08	2532.15	25311.4
		11	1.30245e+09	2301.99	25310.8
		12	1.59434e+09	2110.22	25310.5
		13	1.39206e+09	1947.97	25310.5
		14	1.08721e+09	1808.91	25310.6
		15	7.63613e+08	1688.41	25311
		16	4.08152e+08	1582.93	25310.8
		17	9.88579e+07	1489.99	25312.8
		18	1.99082e+07	1407.23	25312
		19	5.72943e+06	1333.17	25311.1
	20240724_Herceptin-WT_AZ14374332_AC00002944-01_mserum_t01_rep2_DG_RED.raw	t01	25310.5	48237881323	55.3393	15.6334	48.668	11	8 - 18	100	968 - 1246	3.48385	3.95303	3.585
		Charge State	Intensity	MZ Centroid	Calculated Mass
		8	1.18796e+08	3164.95	25311.5
		9	4.42849e+08	2813.25	25310.2
		10	7.76708e+08	2532.06	25310.5
		11	1.24616e+09	2302	25310.9
		12	1.39458e+09	2110.21	25310.5
		13	1.29811e+09	1947.99	25310.8
		14	1.01663e+09	1808.92	25310.8
		15	6.85842e+08	1688.41	25311
		16	4.79991e+08	1582.97	25311.5
		17	1.59058e+08	1489.94	25311.8
		18	2.81661e+07	1407.1	25309.7
	20240724_Herceptin-WT_AZ14374332_AC00002944-01_mserum_t03_rep1_DG_RED.raw	t03	25310.1	6.20662e+10	100	23.4299	48.1181	10	8 - 17	122	1096 - 1391	3.48794	3.9861	3.589
		Charge State	Intensity	MZ Centroid	Calculated Mass
		8	2.04704e+08	3164.7	25309.6
		9	5.6755e+08	2813.2	25309.7
		10	1.09298e+09	2532.01	25310
		11	1.56511e+09	2301.95	25310.3
		12	2.06681e+09	2110.19	25310.2
		13	1.7681e+09	1947.95	25310.3
		14	1.35185e+09	1808.9	25310.5
		15	8.93543e+08	1688.35	25310.1
		16	4.79621e+08	1582.87	25309.8
		17	8.49935e+07	1489.9	25311.2
	20240724_Herceptin-WT_AZ14374332_AC00002944-01_mserum_t03_rep2_DG_RED.raw	t03	0	0	0	0	0	0		0	0 - 0	0	0	0
	20240724_Herceptin-WT_AZ14374332_AC00002944-01_PBS_QC_rep1_DG_RED.raw	PBS	25310.9	25446705988	21.1786	6.26594	45.8054	10	8 - 17	82	989 - 1100	3.49093	3.67919	3.578
		Charge State	Intensity	MZ Centroid	Calculated Mass
		8	7.12938e+07	3164.96	25311.6
		9	1.61939e+08	2813.35	25311.1
		10	2.6363e+08	2532.08	25310.7
		11	4.99358e+08	2301.96	25310.5
		12	6.78541e+08	2110.14	25309.6
		13	6.02917e+08	1947.96	25310.4
		14	4.84873e+08	1808.97	25311.5
		15	3.30616e+08	1688.44	25311.4
		16	1.89745e+08	1582.88	25310
		17	6.64766e+07	1489.9	25311.2
	20240724_Herceptin-WT_AZ14374332_AC00002944-01_PBS_QC_rep2_DG_RED.raw	PBS	25311.2	32621718192	25.2949	7.83951	46.6054	11	8 - 18	90	951 - 1072	3.48266	3.68804	3.573
		Charge State	Intensity	MZ Centroid	Calculated Mass
		8	1.0918e+08	3164.94	25311.4
		9	2.83003e+08	2813.49	25312.4
		10	5.15852e+08	2532.2	25311.9
		11	7.59048e+08	2302.05	25311.4
		12	9.24289e+08	2110.27	25311.1
		13	8.55084e+08	1948.01	25311.1
		14	6.69264e+08	1808.97	25311.5
		15	4.75816e+08	1688.43	25311.3
		16	3.0677e+08	1582.95	25311.1
		17	5.07662e+07	1489.96	25312.2
		18	4.24499e+06	1407.04	25308.6
25308.9	0	36.9175	6.03471	47.1855	0	1	17.1543	0	0	0	0	0	0	0	0	0	3.87996e+10	0	1	3.59111	0
	Raw File Name	Condition	Average Mass	Sum Intensity	Relative Abundance	Fractional Abundance	Score	Number of Charge States	Charge State Distribution	Number of Detected Intervals	Scan Range	Start Time (min)	Stop Time (min)	Apex RT
	20240724_Herceptin-WT_AZ14374332_AC00002944-01_mserum_t00_rep1_DG_RED.raw	t00	0	0	0	0	0	0		0	0 - 0	0	0	0
	20240724_Herceptin-WT_AZ14374332_AC00002944-01_mserum_t00_rep2_DG_RED.raw	t00	0	0	0	0	0	0		0	0 - 0	0	0	0
	20240724_Herceptin-WT_AZ14374332_AC00002944-01_mserum_t01_rep1_DG_RED.raw	t01	0	0	0	0	0	0		0	0 - 0	0	0	0
	20240724_Herceptin-WT_AZ14374332_AC00002944-01_mserum_t01_rep2_DG_RED.raw	t01	0	0	0	0	0	0		0	0 - 0	0	0	0
	20240724_Herceptin-WT_AZ14374332_AC00002944-01_mserum_t03_rep1_DG_RED.raw	t03	0	0	0	0	0	0		0	0 - 0	0	0	0
	20240724_Herceptin-WT_AZ14374332_AC00002944-01_mserum_t03_rep2_DG_RED.raw	t03	25308.9	38799643222	100	15.013	47.1855	12	8 - 19	126	1037 - 1368	3.4948	4.05449	3.591
		Charge State	Intensity	MZ Centroid	Calculated Mass
		8	6.8537e+07	3164.81	25310.4
		9	3.59906e+08	2813.01	25308
		10	5.50293e+08	2531.89	25308.8
		11	9.22339e+08	2301.77	25308.4
		12	1.16866e+09	2110.06	25308.6
		13	1.07641e+09	1947.82	25308.6
		14	7.91107e+08	1808.79	25309
		15	4.41323e+08	1688.26	25308.8
		16	2.97699e+08	1582.8	25308.7
		17	8.27896e+07	1489.81	25309.7
		18	107518	1407.14	25310.5
		19	52159.6	1333.19	25311.5
	20240724_Herceptin-WT_AZ14374332_AC00002944-01_PBS_QC_rep1_DG_RED.raw	PBS	0	0	0	0	0	0		0	0 - 0	0	0	0
	20240724_Herceptin-WT_AZ14374332_AC00002944-01_PBS_QC_rep2_DG_RED.raw	PBS	0	0	0	0	0	0		0	0 - 0	0	0	0
25311.9	1.65686	32.8762	5.37408	46.6959	0.912714	2	20.1026	0	0	0	3.45522e+10	4.77705	2	0	0	0	0	0	0	3.58515	0.0759068
	Raw File Name	Condition	Average Mass	Sum Intensity	Relative Abundance	Fractional Abundance	Score	Number of Charge States	Charge State Distribution	Number of Detected Intervals	Scan Range	Start Time (min)	Stop Time (min)	Apex RT
	20240724_Herceptin-WT_AZ14374332_AC00002944-01_mserum_t00_rep1_DG_RED.raw	t00	25311.9	33385086094	32.9203	10.0587	46.0932	10	8 - 17	85	1035 - 1149	3.49053	3.68322	3.587
		Charge State	Intensity	MZ Centroid	Calculated Mass
		8	1.13471e+08	3165.09	25312.7
		9	2.28412e+08	2813.57	25313
		10	5.2793e+08	2532.26	25312.5
		11	8.40287e+08	2302.09	25311.9
		12	9.75473e+08	2110.28	25311.3
		13	8.96382e+08	1948.04	25311.4
		14	6.85013e+08	1809	25311.9
		15	6.24481e+08	1688.48	25312
		16	3.66837e+08	1583.01	25312.1
		17	6.25072e+07	1490.07	25314.1
	20240724_Herceptin-WT_AZ14374332_AC00002944-01_mserum_t00_rep2_DG_RED.raw	t00	25311.8	35719353724	35.6704	11.036	47.2987	11	8 - 18	87	1033 - 1151	3.49365	3.69282	3.583
		Charge State	Intensity	MZ Centroid	Calculated Mass
		8	1.21906e+08	3165.06	25312.4
		9	2.74294e+08	2813.48	25312.3
		10	6.21096e+08	2532.27	25312.6
		11	8.90323e+08	2302.1	25312
		12	9.19122e+08	2110.3	25311.5
		13	8.14406e+08	1948.07	25311.8
		14	7.49455e+08	1809.01	25312
		15	6.58972e+08	1688.5	25312.3
		16	4.12309e+08	1582.99	25311.7
		17	1.17264e+08	1489.98	25312.5
		18	1.95401e+06	1407.28	25312.9
	20240724_Herceptin-WT_AZ14374332_AC00002944-01_mserum_t01_rep1_DG_RED.raw	t01	0	0	0	0	0	0		0	0 - 0	0	0	0
	20240724_Herceptin-WT_AZ14374332_AC00002944-01_mserum_t01_rep2_DG_RED.raw	t01	0	0	0	0	0	0		0	0 - 0	0	0	0
	20240724_Herceptin-WT_AZ14374332_AC00002944-01_mserum_t03_rep1_DG_RED.raw	t03	0	0	0	0	0	0		0	0 - 0	0	0	0
	20240724_Herceptin-WT_AZ14374332_AC00002944-01_mserum_t03_rep2_DG_RED.raw	t03	0	0	0	0	0	0		0	0 - 0	0	0	0
	20240724_Herceptin-WT_AZ14374332_AC00002944-01_PBS_QC_rep1_DG_RED.raw	PBS	0	0	0	0	0	0		0	0 - 0	0	0	0
	20240724_Herceptin-WT_AZ14374332_AC00002944-01_PBS_QC_rep2_DG_RED.raw	PBS	0	0	0	0	0	0		0	0 - 0	0	0	0
54753.7	11.7641	31.8297	5.20302	92.4829	0.443064	8	29461.9	4.03539e+10	9.37738	2	3.56307e+10	5.60215	2	3.49788e+10	4.79477	2	2.28461e+10	19.2173	2	3.71234	0.133116
	Raw File Name	Condition	Average Mass	Sum Intensity	Relative Abundance	Fractional Abundance	Score	Number of Charge States	Charge State Distribution	Number of Detected Intervals	Scan Range	Start Time (min)	Stop Time (min)	Apex RT
	20240724_Herceptin-WT_AZ14374332_AC00002944-01_mserum_t00_rep1_DG_RED.raw	t00	54754.1	37042156930	36.5265	11.1606	94.1393	21	16 - 36	143	1110 - 1472	3.61745	4.22996	3.703
		Charge State	Intensity	MZ Centroid	Calculated Mass
		16	5.56272e+07	3423.15	54754.3
		17	9.0749e+07	3221.78	54753.2
		18	1.15299e+08	3042.88	54753.7
		19	1.29967e+08	2882.77	54753.4
		20	1.66944e+08	2738.7	54753.8
		21	2.44517e+08	2608.45	54756.4
		22	3.27098e+08	2489.91	54755.8
		23	3.37615e+08	2381.66	54754.9
		24	3.97507e+08	2282.47	54755.1
		25	5.1014e+08	2191.12	54752.7
		26	4.56281e+08	2106.9	54753.2
		27	4.72861e+08	2028.95	54754.3
		28	5.44534e+08	1956.5	54753.7
		29	5.79568e+08	1889.05	54753.3
		30	4.32518e+08	1826.16	54754.6
		31	4.54341e+08	1767.28	54754.3
		32	3.31106e+08	1712.09	54754.7
		33	2.50486e+08	1660.24	54754.8
		34	1.07443e+08	1611.38	54752.7
		35	491017	1565.32	54750.8
		36	449263	1521.98	54755.1
	20240724_Herceptin-WT_AZ14374332_AC00002944-01_mserum_t00_rep2_DG_RED.raw	t00	54754.8	34219266718	34.1724	10.5725	87.1868	20	16 - 35	142	1110 - 1412	3.62369	4.1346	3.71
		Charge State	Intensity	MZ Centroid	Calculated Mass
		16	2.19971e+07	3423.03	54752.4
		17	8.21885e+07	3221.86	54754.5
		18	1.07402e+08	3043.07	54757.1
		19	1.06447e+08	2882.84	54754.9
		20	1.64181e+08	2738.84	54756.7
		21	1.98543e+08	2608.44	54756.1
		22	2.47982e+08	2489.91	54756
		23	3.00474e+08	2381.57	54753.1
		24	3.69092e+08	2282.46	54754.8
		25	4.41527e+08	2191.17	54754
		26	5.15508e+08	2107.06	54757.5
		27	4.71188e+08	2028.98	54755.2
		28	4.94733e+08	1956.48	54753.1
		29	5.67371e+08	1889.12	54755.4
		30	4.57263e+08	1826.2	54755.7
		31	4.53926e+08	1767.3	54755.2
		32	3.57611e+08	1712.01	54752.1
		33	2.26485e+08	1660.23	54754.3
		34	4.32361e+07	1611.5	54756.8
		35	1.13745e+07	1565.43	54754.9
	20240724_Herceptin-WT_AZ14374332_AC00002944-01_mserum_t01_rep1_DG_RED.raw	t01	54753.5	33792902692	36.433	10.9189	94.0763	20	16 - 35	106	1048 - 1353	3.62108	4.13686	3.711
		Charge State	Intensity	MZ Centroid	Calculated Mass
		16	4.58896e+07	3423.03	54752.4
		17	1.0162e+08	3221.94	54755.8
		18	1.11048e+08	3042.92	54754.5
		19	1.53091e+08	2882.67	54751.6
		20	1.85315e+08	2738.59	54751.6
		21	2.26936e+08	2608.3	54753.2
		22	2.63517e+08	2489.81	54753.7
		23	3.00893e+08	2381.54	54752.2
		24	3.20404e+08	2282.4	54753.3
		25	4.54107e+08	2191.1	54752.2
		26	4.37962e+08	2106.9	54753.2
		27	4.82562e+08	2028.96	54754.7
		28	4.62677e+08	1956.48	54753.2
		29	5.34578e+08	1888.99	54751.6
		30	3.89329e+08	1826.16	54754.7
		31	3.66013e+08	1767.27	54754
		32	2.49972e+08	1712.11	54755.1
		33	1.89584e+08	1660.28	54755.9
		34	3.51713e+07	1611.4	54753.3
		35	7.59126e+06	1565.37	54752.5
	20240724_Herceptin-WT_AZ14374332_AC00002944-01_mserum_t01_rep2_DG_RED.raw	t01	54753.6	36164759596	41.4888	11.7206	98.2347	21	16 - 36	109	1052 - 1314	3.6258	4.0684	3.714
		Charge State	Intensity	MZ Centroid	Calculated Mass
		16	6.94379e+07	3423.03	54752.3
		17	1.01195e+08	3221.8	54753.5
		18	9.86362e+07	3042.83	54752.9
		19	1.46496e+08	2882.82	54754.5
		20	2.06844e+08	2738.65	54752.9
		21	2.42919e+08	2608.27	54752.5
		22	2.73472e+08	2489.75	54752.3
		23	3.06632e+08	2381.57	54752.9
		24	3.51818e+08	2282.4	54753.5
		25	5.0282e+08	2191.16	54753.7
		26	4.47801e+08	2106.92	54753.6
		27	5.26805e+08	2028.91	54753.4
		28	4.74313e+08	1956.53	54754.8
		29	4.68664e+08	1889.08	54754.2
		30	3.88749e+08	1826.13	54753.6
		31	3.74733e+08	1767.28	54754.5
		32	2.66276e+08	1712.09	54754.6
		33	2.49925e+08	1660.26	54755.5
		34	7.74437e+07	1611.45	54755.1
		35	1.81784e+07	1565.41	54753.9
		36	2.42288e+06	1521.9	54752
	20240724_Herceptin-WT_AZ14374332_AC00002944-01_mserum_t03_rep1_DG_RED.raw	t03	54752.7	25950569724	41.8111	9.79631	92.2058	20	16 - 35	87	1184 - 1440	3.63663	4.06945	3.718
		Charge State	Intensity	MZ Centroid	Calculated Mass
		16	4.4462e+07	3422.97	54751.3
		17	6.67967e+07	3221.56	54749.5
		18	8.20539e+07	3042.88	54753.6
		19	9.37689e+07	2882.73	54752.7
		20	1.31331e+08	2738.64	54752.7
		21	1.54637e+08	2608.22	54751.5
		22	2.00998e+08	2489.78	54753
		23	2.66935e+08	2381.58	54753.2
		24	2.85768e+08	2282.32	54751.4
		25	3.66526e+08	2191.13	54753.1
		26	2.89813e+08	2106.78	54750.1
		27	3.97314e+08	2028.87	54752.3
		28	4.06522e+08	1956.44	54752.2
		29	4.30026e+08	1888.99	54751.4
		30	3.53145e+08	1826.13	54753.6
		31	3.2265e+08	1767.28	54754.4
		32	1.89873e+08	1712.11	54755.4
		33	1.23437e+08	1660.29	54756.2
		34	4.49698e+07	1611.46	54755.3
		35	1.45776e+07	1565.44	54755.1
	20240724_Herceptin-WT_AZ14374332_AC00002944-01_mserum_t03_rep2_DG_RED.raw	t03	54753.2	19741618924	50.8809	7.63875	93.0901	21	16 - 36	74	1123 - 1251	3.64003	3.85593	3.713
		Charge State	Intensity	MZ Centroid	Calculated Mass
		16	3.09832e+07	3422.93	54750.7
		17	4.08507e+07	3221.76	54752.8
		18	3.60207e+07	3042.75	54751.3
		19	7.16251e+07	2882.69	54751.9
		20	8.1287e+07	2738.61	54752
		21	1.23047e+08	2608.35	54754.3
		22	1.69664e+08	2489.87	54755
		23	1.6934e+08	2381.56	54752.7
		24	1.88594e+08	2282.44	54754.3
		25	2.64317e+08	2191.07	54751.7
		26	2.74799e+08	2106.88	54752.7
		27	3.7512e+08	2028.93	54753.9
		28	2.55779e+08	1956.49	54753.5
		29	2.79087e+08	1889.07	54754
		30	2.83024e+08	1826.07	54751.9
		31	2.31304e+08	1767.29	54754.7
		32	2.07078e+08	1712.09	54754.7
		33	1.42427e+08	1660.08	54749.6
		34	4.98724e+07	1611.44	54754.7
		35	1.09442e+07	1565.3	54750.3
		36	914180	1521.85	54750.3
	20240724_Herceptin-WT_AZ14374332_AC00002944-01_PBS_QC_rep1_DG_RED.raw	PBS	54753.9	37678130008	31.3585	9.27778	90.796	20	16 - 35	154	1077 - 1443	3.64039	4.25876	3.72
		Charge State	Intensity	MZ Centroid	Calculated Mass
		16	4.2234e+07	3423.06	54752.9
		17	1.70738e+08	3221.89	54755.1
		18	1.65338e+08	3042.94	54754.8
		19	1.59219e+08	2882.84	54754.8
		20	2.02806e+08	2738.74	54754.7
		21	3.29324e+08	2608.24	54751.9
		22	3.20415e+08	2489.76	54752.5
		23	3.79491e+08	2381.66	54755
		24	4.24188e+08	2282.38	54753
		25	5.95192e+08	2191.18	54754.2
		26	5.64696e+08	2106.93	54754.1
		27	5.06542e+08	2028.93	54753.9
		28	5.49021e+08	1956.5	54753.8
		29	5.74002e+08	1889.01	54752.1
		30	3.95184e+08	1826.09	54752.6
		31	3.67083e+08	1767.2	54752
		32	2.45903e+08	1712.05	54753.3
		33	1.78089e+08	1660.21	54753.6
		34	1.39687e+08	1611.42	54754.2
		35	7.21553e+06	1565.5	54757.1
	20240724_Herceptin-WT_AZ14374332_AC00002944-01_PBS_QC_rep2_DG_RED.raw	PBS	54753.8	43029712872	33.3652	10.3407	90.1346	20	16 - 35	168	1029 - 1468	3.61553	4.35808	3.712
		Charge State	Intensity	MZ Centroid	Calculated Mass
		16	8.41842e+07	3423.31	54756.8
		17	1.17053e+08	3221.94	54755.8
		18	1.14496e+08	3043.09	54757.4
		19	1.31895e+08	2882.89	54755.7
		20	1.90617e+08	2738.53	54750.4
		21	3.24369e+08	2608.28	54752.7
		22	3.50167e+08	2489.86	54754.7
		23	4.98162e+08	2381.61	54753.8
		24	4.73302e+08	2282.4	54753.4
		25	5.51375e+08	2191.13	54753.2
		26	5.80717e+08	2106.9	54753.3
		27	6.65781e+08	2028.88	54752.6
		28	6.68369e+08	1956.46	54752.6
		29	6.22301e+08	1889.1	54754.7
		30	5.15601e+08	1826.17	54755
		31	5.34065e+08	1767.26	54753.8
		32	3.97218e+08	1712.06	54753.6
		33	2.5402e+08	1660.19	54753
		34	9.70055e+07	1611.35	54751.6
		35	9.0834e+07	1565.26	54748.8
25290.4	3.90417	31.7786	5.19467	49.7703	0.627605	2	-1.36942	0	0	0	0	0	0	0	0	0	3.33987e+10	6.22858	2	3.58688	0.0334276
	Raw File Name	Condition	Average Mass	Sum Intensity	Relative Abundance	Fractional Abundance	Score	Number of Charge States	Charge State Distribution	Number of Detected Intervals	Scan Range	Start Time (min)	Stop Time (min)	Apex RT
	20240724_Herceptin-WT_AZ14374332_AC00002944-01_mserum_t00_rep1_DG_RED.raw	t00	0	0	0	0	0	0		0	0 - 0	0	0	0
	20240724_Herceptin-WT_AZ14374332_AC00002944-01_mserum_t00_rep2_DG_RED.raw	t00	0	0	0	0	0	0		0	0 - 0	0	0	0
	20240724_Herceptin-WT_AZ14374332_AC00002944-01_mserum_t01_rep1_DG_RED.raw	t01	0	0	0	0	0	0		0	0 - 0	0	0	0
	20240724_Herceptin-WT_AZ14374332_AC00002944-01_mserum_t01_rep2_DG_RED.raw	t01	0	0	0	0	0	0		0	0 - 0	0	0	0
	20240724_Herceptin-WT_AZ14374332_AC00002944-01_mserum_t03_rep1_DG_RED.raw	t03	25290.3	34869681370	56.1815	13.1633	49.3285	11	8 - 18	83	1098 - 1210	3.49139	3.68048	3.586
		Charge State	Intensity	MZ Centroid	Calculated Mass
		8	1.37049e+08	3162.31	25290.4
		9	2.61698e+08	2811.14	25291.2
		10	5.87568e+08	2529.98	25289.7
		11	8.70585e+08	2300.12	25290.3
		12	1.06511e+09	2108.5	25290
		13	9.78956e+08	1946.4	25290.1
		14	6.48985e+08	1807.45	25290.1
		15	4.38403e+08	1687	25289.9
		16	2.98635e+08	1581.63	25290
		17	5.29927e+07	1488.63	25289.6
		18	1.00744e+06	1406.08	25291.3
	20240724_Herceptin-WT_AZ14374332_AC00002944-01_mserum_t03_rep2_DG_RED.raw	t03	25290.5	31927742222	82.2888	12.354	50.212	11	8 - 18	100	1038 - 1334	3.4965	3.99661	3.588
		Charge State	Intensity	MZ Centroid	Calculated Mass
		8	1.03491e+08	3162.37	25290.9
		9	4.81912e+08	2810.93	25289.3
		10	4.07506e+08	2530.12	25291.1
		11	8.19738e+08	2300.1	25290
		12	9.95776e+08	2108.49	25289.7
		13	8.4931e+08	1946.38	25289.8
		14	6.17608e+08	1807.43	25290
		15	4.54242e+08	1687.01	25290.1
		16	2.40138e+08	1581.65	25290.3
		17	1.3961e+08	1488.72	25291.1
		18	2.31426e+06	1406.17	25292.9
	20240724_Herceptin-WT_AZ14374332_AC00002944-01_PBS_QC_rep1_DG_RED.raw	PBS	0	0	0	0	0	0		0	0 - 0	0	0	0
	20240724_Herceptin-WT_AZ14374332_AC00002944-01_PBS_QC_rep2_DG_RED.raw	PBS	0	0	0	0	0	0		0	0 - 0	0	0	0
25293.4	8.98446	25.3116	4.13755	44.3984	3.35735	2	1.64764	0	0	0	0	0	0	0	0	0	2.6602e+10	3.78049	2	3.58688	0.0998171
	Raw File Name	Condition	Average Mass	Sum Intensity	Relative Abundance	Fractional Abundance	Score	Number of Charge States	Charge State Distribution	Number of Detected Intervals	Scan Range	Start Time (min)	Stop Time (min)	Apex RT
	20240724_Herceptin-WT_AZ14374332_AC00002944-01_mserum_t00_rep1_DG_RED.raw	t00	0	0	0	0	0	0		0	0 - 0	0	0	0
	20240724_Herceptin-WT_AZ14374332_AC00002944-01_mserum_t00_rep2_DG_RED.raw	t00	0	0	0	0	0	0		0	0 - 0	0	0	0
	20240724_Herceptin-WT_AZ14374332_AC00002944-01_mserum_t01_rep1_DG_RED.raw	t01	0	0	0	0	0	0		0	0 - 0	0	0	0
	20240724_Herceptin-WT_AZ14374332_AC00002944-01_mserum_t01_rep2_DG_RED.raw	t01	0	0	0	0	0	0		0	0 - 0	0	0	0
	20240724_Herceptin-WT_AZ14374332_AC00002944-01_mserum_t03_rep1_DG_RED.raw	t03	25293.6	25890904705	41.715	9.77378	42.2904	11	8 - 18	84	1097 - 1217	3.48966	3.69226	3.584
		Charge State	Intensity	MZ Centroid	Calculated Mass
		8	1.62513e+07	3162.41	25291.2
		9	6.91449e+07	2811.31	25292.7
		10	4.75293e+08	2530.37	25293.6
		11	8.28704e+08	2300.44	25293.7
		12	1.03167e+09	2108.81	25293.6
		13	9.66793e+08	1946.68	25293.8
		14	5.91144e+08	1807.74	25294.2
		15	3.91371e+08	1687.3	25294.4
		16	2.47163e+08	1581.91	25294.4
		17	6.37978e+07	1488.81	25292.7
		18	2.62278e+07	1406.12	25292
	20240724_Herceptin-WT_AZ14374332_AC00002944-01_mserum_t03_rep2_DG_RED.raw	t03	25293.3	27313159432	70.3954	10.5685	46.5065	11	8 - 18	81	1039 - 1306	3.49823	3.94899	3.589
		Charge State	Intensity	MZ Centroid	Calculated Mass
		8	7.63174e+07	3162.47	25291.7
		9	1.89997e+08	2811.31	25292.7
		10	2.98077e+08	2530.25	25292.5
		11	7.97501e+08	2300.43	25293.7
		12	9.54672e+08	2108.81	25293.6
		13	8.35653e+08	1946.69	25293.8
		14	5.80611e+08	1807.71	25293.8
		15	4.44854e+08	1687.25	25293.7
		16	2.37712e+08	1581.96	25295.3
		17	7.38515e+07	1489.01	25296
		18	7.18112e+06	1406.28	25294.9
	20240724_Herceptin-WT_AZ14374332_AC00002944-01_PBS_QC_rep1_DG_RED.raw	PBS	0	0	0	0	0	0		0	0 - 0	0	0	0
	20240724_Herceptin-WT_AZ14374332_AC00002944-01_PBS_QC_rep2_DG_RED.raw	PBS	0	0	0	0	0	0		0	0 - 0	0	0	0
25312.5	0	24.0382	3.92939	50.7033	0	1	20.7477	0	0	0	0	0	0	0	0	0	2.52637e+10	0	1	3.59617	0
	Raw File Name	Condition	Average Mass	Sum Intensity	Relative Abundance	Fractional Abundance	Score	Number of Charge States	Charge State Distribution	Number of Detected Intervals	Scan Range	Start Time (min)	Stop Time (min)	Apex RT
	20240724_Herceptin-WT_AZ14374332_AC00002944-01_mserum_t00_rep1_DG_RED.raw	t00	0	0	0	0	0	0		0	0 - 0	0	0	0
	20240724_Herceptin-WT_AZ14374332_AC00002944-01_mserum_t00_rep2_DG_RED.raw	t00	0	0	0	0	0	0		0	0 - 0	0	0	0
	20240724_Herceptin-WT_AZ14374332_AC00002944-01_mserum_t01_rep1_DG_RED.raw	t01	0	0	0	0	0	0		0	0 - 0	0	0	0
	20240724_Herceptin-WT_AZ14374332_AC00002944-01_mserum_t01_rep2_DG_RED.raw	t01	0	0	0	0	0	0		0	0 - 0	0	0	0
	20240724_Herceptin-WT_AZ14374332_AC00002944-01_mserum_t03_rep1_DG_RED.raw	t03	0	0	0	0	0	0		0	0 - 0	0	0	0
	20240724_Herceptin-WT_AZ14374332_AC00002944-01_mserum_t03_rep2_DG_RED.raw	t03	25312.5	25263665124	65.1131	9.77543	50.7033	12	8 - 19	79	1040 - 1272	3.49993	3.89141	3.596
		Charge State	Intensity	MZ Centroid	Calculated Mass
		8	9.13879e+07	3164.86	25310.8
		9	2.09598e+08	2813.48	25312.2
		10	4.62806e+08	2532.3	25312.9
		11	7.70446e+08	2302.13	25312.4
		12	9.89269e+08	2110.33	25311.9
		13	7.73756e+08	1948.16	25313
		14	6.57643e+08	1809.05	25312.7
		15	3.44153e+08	1688.56	25313.2
		16	2.34402e+08	1583.06	25312.9
		17	1.0338e+08	1489.98	25312.5
		18	1.92921e+07	1407.18	25311.2
		19	9.54409e+06	1333.2	25311.6
	20240724_Herceptin-WT_AZ14374332_AC00002944-01_PBS_QC_rep1_DG_RED.raw	PBS	0	0	0	0	0	0		0	0 - 0	0	0	0
	20240724_Herceptin-WT_AZ14374332_AC00002944-01_PBS_QC_rep2_DG_RED.raw	PBS	0	0	0	0	0	0		0	0 - 0	0	0	0
54771.8	8.74818	15.876	2.59517	83.2898	2.15444	6	29480	0	0	0	9.37224e+09	22.7726	2	1.82536e+10	23.4254	2	2.24304e+10	4.92234	2	3.71433	0.15082
	Raw File Name	Condition	Average Mass	Sum Intensity	Relative Abundance	Fractional Abundance	Score	Number of Charge States	Charge State Distribution	Number of Detected Intervals	Scan Range	Start Time (min)	Stop Time (min)	Apex RT
	20240724_Herceptin-WT_AZ14374332_AC00002944-01_mserum_t00_rep1_DG_RED.raw	t00	54772.4	10881418576	10.7299	3.2785	73.8282	19	16 - 34	55	1119 - 1216	3.63264	3.79625	3.705
		Charge State	Intensity	MZ Centroid	Calculated Mass
		16	2.10663e+07	3424.24	54771.7
		17	2.22609e+07	3223.02	54774.1
		18	2.8274e+07	3044.01	54774
		19	4.26209e+07	2883.84	54773.8
		20	5.91964e+07	2739.57	54771.3
		21	9.43131e+07	2609.36	54775.3
		22	1.17008e+08	2490.71	54773.5
		23	1.43597e+08	2382.41	54772.2
		24	1.52572e+08	2283.07	54769.6
		25	1.4367e+08	2191.87	54771.5
		26	1.56046e+08	2107.65	54772.8
		27	1.68965e+08	2029.54	54770.4
		28	1.70046e+08	1957.15	54772.1
		29	2.14882e+08	1889.73	54773
		30	1.37589e+08	1826.83	54774.6
		31	1.24908e+08	1767.89	54773.3
		32	9.77051e+07	1712.59	54770.7
		33	1.03357e+08	1660.77	54772
		34	5.48419e+07	1611.91	54770.6
	20240724_Herceptin-WT_AZ14374332_AC00002944-01_mserum_t00_rep2_DG_RED.raw	t00	54771.1	7863055752	7.85229	2.42939	72.6513	19	16 - 34	30	1119 - 1198	3.63888	3.7721	3.711
		Charge State	Intensity	MZ Centroid	Calculated Mass
		16	393874	3424.5	54775.8
		17	1.88307e+07	3222.94	54772.8
		18	1.9039e+07	3043.69	54768.2
		19	3.3474e+07	2883.64	54770
		20	4.3239e+07	2739.71	54774
		21	6.94033e+07	2609.09	54769.6
		22	1.03791e+08	2490.61	54771.4
		23	1.07267e+08	2382.32	54770.2
		24	1.04891e+08	2283.16	54771.6
		25	1.24558e+08	2191.72	54767.9
		26	1.33968e+08	2107.74	54775.1
		27	1.34586e+08	2029.54	54770.5
		28	1.27574e+08	1957.06	54769.6
		29	1.35889e+08	1889.68	54771.5
		30	1.39995e+08	1826.68	54770.2
		31	3.06607e+07	1767.95	54775.2
		32	2.04538e+07	1712.78	54776.9
		33	1.56469e+07	1660.75	54771.6
		34	7.70635e+06	1612.08	54776.6
	20240724_Herceptin-WT_AZ14374332_AC00002944-01_mserum_t01_rep1_DG_RED.raw	t01	54771.5	15230051356	16.4199	4.92103	74.1467	20	16 - 35	61	1056 - 1354	3.63459	4.13857	3.717
		Charge State	Intensity	MZ Centroid	Calculated Mass
		16	3.73064e+06	3424.87	54781.8
		17	2.71852e+07	3223.15	54776.4
		18	3.20652e+07	3043.97	54773.3
		19	4.1084e+07	2883.92	54775.3
		20	6.56874e+07	2739.7	54773.8
		21	1.01008e+08	2609.27	54773.6
		22	1.65771e+08	2490.51	54769.1
		23	1.92984e+08	2382.34	54770.6
		24	1.8287e+08	2283.1	54770.3
		25	2.28202e+08	2191.84	54770.7
		26	2.23384e+08	2107.59	54771.1
		27	2.8058e+08	2029.57	54771.1
		28	2.35067e+08	1957.06	54769.4
		29	2.32665e+08	1889.67	54771.2
		30	2.3921e+08	1826.7	54770.9
		31	1.63318e+08	1767.8	54770.6
		32	1.14795e+08	1712.62	54771.7
		33	1.19526e+08	1660.82	54774
		34	3.47005e+07	1611.91	54770.7
		35	3.29775e+07	1565.89	54770.8
	20240724_Herceptin-WT_AZ14374332_AC00002944-01_mserum_t01_rep2_DG_RED.raw	t01	54771.8	21277196928	24.4096	6.89571	90.8154	19	16 - 34	84	1054 - 1193	3.62919	3.86357	3.714
		Charge State	Intensity	MZ Centroid	Calculated Mass
		16	2.92257e+07	3424.34	54773.3
		17	6.94507e+07	3222.77	54769.9
		18	8.82365e+07	3043.95	54772.9
		19	7.16267e+07	2883.75	54772.1
		20	9.28894e+07	2739.54	54770.7
		21	1.56764e+08	2609.16	54771.1
		22	1.9222e+08	2490.61	54771.2
		23	1.79395e+08	2382.32	54770.1
		24	1.85464e+08	2283.12	54770.8
		25	3.31781e+08	2191.88	54771.8
		26	3.09877e+08	2107.57	54770.6
		27	3.12432e+08	2029.64	54773
		28	4.08183e+08	1957.24	54774.5
		29	3.41887e+08	1889.72	54772.5
		30	3.2614e+08	1826.74	54772
		31	2.74979e+08	1767.84	54772
		32	1.74478e+08	1712.64	54772.3
		33	1.45264e+08	1660.85	54774.9
		34	5.11403e+07	1612.1	54777
	20240724_Herceptin-WT_AZ14374332_AC00002944-01_mserum_t03_rep1_DG_RED.raw	t03	54772.2	23211073244	37.3973	8.76215	93.5011	19	16 - 34	81	1185 - 1383	3.63832	3.97248	3.721
		Charge State	Intensity	MZ Centroid	Calculated Mass
		16	1.45992e+07	3424.58	54777.2
		17	7.10987e+07	3222.86	54771.5
		18	4.31056e+07	3043.97	54773.4
		19	7.8578e+07	2883.81	54773.3
		20	1.13893e+08	2739.67	54773.3
		21	1.52366e+08	2609.22	54772.5
		22	2.17782e+08	2490.62	54771.5
		23	2.27353e+08	2382.42	54772.4
		24	2.82912e+08	2283.15	54771.5
		25	3.24867e+08	2191.84	54770.9
		26	3.07723e+08	2107.66	54773.1
		27	3.52105e+08	2029.56	54770.9
		28	3.54823e+08	1957.23	54774.1
		29	3.3414e+08	1889.65	54770.6
		30	2.74577e+08	1826.7	54770.8
		31	2.4204e+08	1767.86	54772.4
		32	1.87669e+08	1712.65	54772.6
		33	1.83085e+08	1660.82	54773.7
		34	1.12621e+08	1611.95	54772.1
	20240724_Herceptin-WT_AZ14374332_AC00002944-01_mserum_t03_rep2_DG_RED.raw	t03	54771.5	21649642084	55.7986	8.37703	94.7961	20	16 - 35	84	1123 - 1251	3.64003	3.85593	3.718
		Charge State	Intensity	MZ Centroid	Calculated Mass
		16	3.51386e+07	3424.25	54771.9
		17	5.13669e+07	3223.09	54775.4
		18	7.16003e+07	3043.75	54769.4
		19	7.94132e+07	2883.66	54770.4
		20	1.09667e+08	2739.56	54771
		21	1.76364e+08	2609.23	54772.8
		22	1.74791e+08	2490.61	54771.3
		23	2.085e+08	2382.29	54769.5
		24	2.49853e+08	2283.15	54771.4
		25	2.49166e+08	2191.81	54770.1
		26	2.74914e+08	2107.66	54773
		27	3.3333e+08	2029.62	54772.4
		28	3.43012e+08	1957.18	54772.9
		29	3.11597e+08	1889.69	54771.7
		30	2.75973e+08	1826.72	54771.5
		31	2.17252e+08	1767.83	54771.6
		32	1.51877e+08	1712.6	54771
		33	1.38078e+08	1660.74	54771.1
		34	6.54199e+07	1611.95	54772.2
		35	1.38241e+07	1566.02	54775.5
	20240724_Herceptin-WT_AZ14374332_AC00002944-01_PBS_QC_rep1_DG_RED.raw	PBS	0	0	0	0	0	0		0	0 - 0	0	0	0
	20240724_Herceptin-WT_AZ14374332_AC00002944-01_PBS_QC_rep2_DG_RED.raw	PBS	0	0	0	0	0	0		0	0 - 0	0	0	0
54768.7	12.3532	12.6552	2.06867	76.7934	7.78967	2	29477	1.33003e+10	24.1672	2	0	0	0	0	0	0	0	0	0	3.71564	0.0871997
	Raw File Name	Condition	Average Mass	Sum Intensity	Relative Abundance	Fractional Abundance	Score	Number of Charge States	Charge State Distribution	Number of Detected Intervals	Scan Range	Start Time (min)	Stop Time (min)	Apex RT
	20240724_Herceptin-WT_AZ14374332_AC00002944-01_mserum_t00_rep1_DG_RED.raw	t00	0	0	0	0	0	0		0	0 - 0	0	0	0
	20240724_Herceptin-WT_AZ14374332_AC00002944-01_mserum_t00_rep2_DG_RED.raw	t00	0	0	0	0	0	0		0	0 - 0	0	0	0
	20240724_Herceptin-WT_AZ14374332_AC00002944-01_mserum_t01_rep1_DG_RED.raw	t01	0	0	0	0	0	0		0	0 - 0	0	0	0
	20240724_Herceptin-WT_AZ14374332_AC00002944-01_mserum_t01_rep2_DG_RED.raw	t01	0	0	0	0	0	0		0	0 - 0	0	0	0
	20240724_Herceptin-WT_AZ14374332_AC00002944-01_mserum_t03_rep1_DG_RED.raw	t03	0	0	0	0	0	0		0	0 - 0	0	0	0
	20240724_Herceptin-WT_AZ14374332_AC00002944-01_mserum_t03_rep2_DG_RED.raw	t03	0	0	0	0	0	0		0	0 - 0	0	0	0
	20240724_Herceptin-WT_AZ14374332_AC00002944-01_PBS_QC_rep1_DG_RED.raw	PBS	54769.2	15573195782	12.9611	3.83471	85.2532	21	16 - 36	61	1072 - 1250	3.63192	3.93213	3.718
		Charge State	Intensity	MZ Centroid	Calculated Mass
		16	1.18613e+07	3423.99	54767.6
		17	7.65069e+07	3222.81	54770.6
		18	8.35211e+07	3043.96	54773.1
		19	1.499e+08	2883.57	54768.6
		20	1.49255e+08	2739.53	54770.4
		21	1.48333e+08	2609.03	54768.5
		22	1.51993e+08	2490.47	54768.2
		23	2.29632e+08	2382.26	54768.9
		24	1.90332e+08	2283.04	54768.7
		25	2.23749e+08	2191.81	54770.1
		26	2.40916e+08	2107.49	54768.4
		27	2.64342e+08	2029.57	54771.1
		28	1.86707e+08	1957.04	54768.9
		29	2.00187e+08	1889.59	54768.9
		30	1.49995e+08	1826.7	54770.7
		31	1.57297e+08	1767.68	54766.9
		32	8.74872e+07	1712.56	54769.6
		33	7.35402e+07	1660.64	54767.8
		34	3.35479e+07	1611.95	54772.1
		35	6.72802e+06	1565.9	54771.1
		36	5.48665e+06	1522.35	54768.2
	20240724_Herceptin-WT_AZ14374332_AC00002944-01_PBS_QC_rep2_DG_RED.raw	PBS	54768.2	11027466412	8.55069	2.65007	68.3337	16	19 - 34	56	1034 - 1352	3.62397	4.16054	3.713
		Charge State	Intensity	MZ Centroid	Calculated Mass
		19	1.42037e+07	2883.53	54767.9
		20	4.67064e+07	2739.18	54763.4
		21	6.39306e+07	2609.04	54768.6
		22	1.0094e+08	2490.37	54766
		23	1.57466e+08	2382.24	54768.2
		24	1.68676e+08	2282.97	54767
		25	2.14663e+08	2191.67	54766.6
		26	2.27482e+08	2107.46	54767.8
		27	2.21598e+08	2029.49	54769
		28	2.36359e+08	1956.99	54767.5
		29	2.22994e+08	1889.52	54766.8
		30	1.61931e+08	1826.65	54769.4
		31	1.57061e+08	1767.73	54768.3
		32	1.23273e+08	1712.54	54769
		33	2.36913e+07	1660.71	54770.3
		34	6.36729e+06	1611.83	54767.9
25274.9	13.9262	11.4627	1.87374	41.245	1.21141	7	-16.9024	1.76358e+10	10.6881	2	1.44323e+10	3.22495	2	7.81257e+09	6.20938	2	4.56799e+09	0	1	3.58604	0.0887836
	Raw File Name	Condition	Average Mass	Sum Intensity	Relative Abundance	Fractional Abundance	Score	Number of Charge States	Charge State Distribution	Number of Detected Intervals	Scan Range	Start Time (min)	Stop Time (min)	Apex RT
	20240724_Herceptin-WT_AZ14374332_AC00002944-01_mserum_t00_rep1_DG_RED.raw	t00	25275	14103233112	13.9069	4.24921	42.7077	11	8 - 18	71	1042 - 1143	3.50251	3.67312	3.585
		Charge State	Intensity	MZ Centroid	Calculated Mass
		8	4.89785e+06	3160.23	25273.8
		9	6.29891e+07	2809.24	25274.1
		10	1.23859e+08	2528.45	25274.4
		11	2.15457e+08	2298.7	25274.6
		12	3.42019e+08	2107.23	25274.6
		13	3.35699e+08	1945.28	25275.5
		14	3.13615e+08	1806.34	25274.6
		15	2.53395e+08	1686.05	25275.7
		16	1.73218e+08	1580.76	25276
		17	1.66388e+07	1487.8	25275.5
		18	675721	1405.16	25274.8
	20240724_Herceptin-WT_AZ14374332_AC00002944-01_mserum_t00_rep2_DG_RED.raw	t00	25274.3	14761459866	14.7412	4.56075	40.0816	9	8 - 16	80	1032 - 1141	3.49195	3.67594	3.59
		Charge State	Intensity	MZ Centroid	Calculated Mass
		8	455023	3160.42	25275.3
		9	6.73125e+07	2809.33	25274.9
		10	1.33388e+08	2528.44	25274.3
		11	3.49037e+08	2298.59	25273.4
		12	4.44647e+08	2107.18	25274.1
		13	4.17803e+08	1945.18	25274.3
		14	4.01398e+08	1806.31	25274.2
		15	3.41641e+08	1685.97	25274.5
		16	1.65422e+08	1580.64	25274.1
	20240724_Herceptin-WT_AZ14374332_AC00002944-01_mserum_t01_rep1_DG_RED.raw	t01	25274.9	7469540836	8.0531	2.41351	38.4595	10	8 - 17	58	980 - 1073	3.50645	3.66333	3.584
		Charge State	Intensity	MZ Centroid	Calculated Mass
		8	682009	3160.59	25276.7
		9	2.29156e+07	2809.21	25273.8
		10	7.58514e+07	2528.57	25275.7
		11	1.29642e+08	2298.65	25274.1
		12	2.06976e+08	2107.26	25275.1
		13	1.97636e+08	1945.25	25275.2
		14	2.32328e+08	1806.38	25275.3
		15	1.78564e+08	1685.99	25274.7
		16	6.4108e+07	1580.63	25273.9
		17	1.01385e+07	1487.83	25276
	20240724_Herceptin-WT_AZ14374332_AC00002944-01_mserum_t01_rep2_DG_RED.raw	t01	25275.1	8155593136	9.35624	2.64314	39.8207	10	8 - 17	60	981 - 1075	3.50601	3.66462	3.582
		Charge State	Intensity	MZ Centroid	Calculated Mass
		8	2.98675e+06	3160.53	25276.2
		9	2.89996e+07	2809.21	25273.9
		10	6.88827e+07	2528.46	25274.5
		11	1.38605e+08	2298.73	25275
		12	2.0637e+08	2107.29	25275.4
		13	2.34269e+08	1945.32	25276.1
		14	1.92945e+08	1806.38	25275.3
		15	1.90316e+08	1686.05	25275.6
		16	7.02096e+07	1580.62	25273.8
		17	7.97964e+06	1487.74	25274.5
	20240724_Herceptin-WT_AZ14374332_AC00002944-01_mserum_t03_rep1_DG_RED.raw	t03	0	0	0	0	0	0		0	0 - 0	0	0	0
	20240724_Herceptin-WT_AZ14374332_AC00002944-01_mserum_t03_rep2_DG_RED.raw	t03	25275.4	4567987680	11.7733	1.76752	36.4963	8	10 - 17	46	1053 - 1130	3.52189	3.65185	3.588
		Charge State	Intensity	MZ Centroid	Calculated Mass
		10	4.15754e+07	2528.61	25276
		11	9.02688e+07	2298.78	25275.5
		12	1.42894e+08	2107.24	25274.8
		13	1.85405e+08	1945.26	25275.3
		14	1.19784e+08	1806.41	25275.6
		15	1.23271e+08	1686.02	25275.1
		16	5.45033e+07	1580.71	25275.3
		17	1.84894e+07	1487.73	25274.3
	20240724_Herceptin-WT_AZ14374332_AC00002944-01_PBS_QC_rep1_DG_RED.raw	PBS	25274.7	16302909786	13.5685	4.01439	45.7709	10	8 - 17	70	992 - 1101	3.49622	3.68087	3.59
		Charge State	Intensity	MZ Centroid	Calculated Mass
		8	1.31991e+07	3160.24	25273.9
		9	7.1895e+07	2809.25	25274.2
		10	1.52952e+08	2528.47	25274.7
		11	2.65946e+08	2298.67	25274.2
		12	3.96993e+08	2107.25	25275
		13	3.91566e+08	1945.28	25275.5
		14	3.95432e+08	1806.4	25275.5
		15	2.62229e+08	1685.98	25274.6
		16	1.5935e+08	1580.7	25275.1
		17	4.83785e+07	1487.81	25275.7
	20240724_Herceptin-WT_AZ14374332_AC00002944-01_PBS_QC_rep2_DG_RED.raw	PBS	25274.7	18968597766	14.7082	4.55845	45.378	11	8 - 18	74	956 - 1064	3.49151	3.67454	3.583
		Charge State	Intensity	MZ Centroid	Calculated Mass
		8	2.92189e+07	3160.38	25275
		9	8.55219e+07	2809.19	25273.7
		10	1.63983e+08	2528.41	25274.1
		11	3.17709e+08	2298.68	25274.4
		12	4.55373e+08	2107.23	25274.7
		13	5.21598e+08	1945.2	25274.5
		14	4.19709e+08	1806.39	25275.4
		15	3.40476e+08	1686.05	25275.6
		16	1.8335e+08	1580.73	25275.6
		17	6.12503e+07	1487.76	25274.8
		18	881967	1405.28	25276.9
34775.4	14.0874	10.7048	1.74986	79.0207	1.39169	8	9483.62	1.2397e+10	6.89412	2	8.15078e+09	10.877	2	1.36315e+10	6.90336	2	1.0823e+10	20.037	2	3.6767	0.0874507
	Raw File Name	Condition	Average Mass	Sum Intensity	Relative Abundance	Fractional Abundance	Score	Number of Charge States	Charge State Distribution	Number of Detected Intervals	Scan Range	Start Time (min)	Stop Time (min)	Apex RT
	20240724_Herceptin-WT_AZ14374332_AC00002944-01_mserum_t00_rep1_DG_RED.raw	t00	34775	8777664604	8.65547	2.64465	74.5565	20	10 - 29	44	1104 - 1177	3.6073	3.73048	3.67
		Charge State	Intensity	MZ Centroid	Calculated Mass
		10	4.41239e+06	3478.28	34772.7
		11	6.07969e+06	3162.41	34775.4
		12	1.49984e+07	2898.87	34774.4
		13	6.56594e+07	2675.98	34774.7
		14	8.73046e+07	2484.87	34774.1
		15	1.01991e+08	2319.31	34774.6
		16	1.22844e+08	2174.39	34774.1
		17	1.19712e+08	2046.6	34775.1
		18	1.83555e+08	1932.94	34774.8
		19	2.09923e+08	1831.24	34774.4
		20	1.3151e+08	1739.84	34776.7
		21	1.24202e+08	1657.04	34776.7
		22	1.14085e+08	1581.69	34775.1
		23	5.34754e+07	1512.97	34775.1
		24	3.66482e+07	1450.06	34777.2
		25	2.8229e+07	1392.04	34775.7
		26	3.75163e+07	1338.53	34775.7
		27	2.51243e+07	1289.06	34777.4
		28	1.22576e+07	1242.99	34775.4
		29	1.01839e+07	1200.19	34776.2
	20240724_Herceptin-WT_AZ14374332_AC00002944-01_mserum_t00_rep2_DG_RED.raw	t00	34776.1	7523885408	7.51358	2.3246	64.8981	17	11 - 27	48	1100 - 1181	3.60681	3.74345	3.676
		Charge State	Intensity	MZ Centroid	Calculated Mass
		11	1.79526e+07	3162.67	34778.3
		12	4.21909e+07	2898.9	34774.7
		13	5.42086e+07	2676.21	34777.7
		14	7.05613e+07	2485.09	34777.1
		15	8.0685e+07	2319.3	34774.4
		16	1.07755e+08	2174.54	34776.5
		17	1.11003e+08	2046.63	34775.6
		18	1.36539e+08	1933	34775.9
		19	1.44986e+08	1831.33	34776.2
		20	1.3748e+08	1739.78	34775.4
		21	1.15136e+08	1656.93	34774.3
		22	9.25526e+07	1581.75	34776.3
		23	4.86898e+07	1513.08	34777.7
		24	4.15449e+07	1450.04	34776.8
		25	1.65844e+07	1392	34774.9
		26	1.99268e+06	1338.53	34775.6
		27	761812	1289.04	34776.9
	20240724_Herceptin-WT_AZ14374332_AC00002944-01_mserum_t01_rep1_DG_RED.raw	t01	34775.5	14296897972	15.4138	4.61952	81.8903	20	10 - 29	55	1039 - 1123	3.60591	3.74767	3.678
		Charge State	Intensity	MZ Centroid	Calculated Mass
		10	4.37196e+06	3478.7	34776.9
		11	1.7112e+07	3162.42	34775.5
		12	6.17416e+07	2898.87	34774.3
		13	1.0182e+08	2676.07	34775.8
		14	1.54757e+08	2484.97	34775.4
		15	1.48013e+08	2319.23	34773.4
		16	1.86197e+08	2174.43	34774.8
		17	1.83496e+08	2046.57	34774.6
		18	2.25285e+08	1932.95	34775
		19	2.53437e+08	1831.34	34776.3
		20	2.13634e+08	1739.73	34774.5
		21	2.40124e+08	1656.91	34774
		22	1.59162e+08	1581.72	34775.6
		23	1.12737e+08	1513.04	34776.8
		24	8.29781e+07	1450.09	34778
		25	6.50487e+07	1392.07	34776.5
		26	3.86839e+07	1338.64	34778.4
		27	2.29253e+07	1289.09	34778.4
		28	8.80114e+06	1243.14	34779.8
		29	2.74304e+06	1200.37	34781.7
	20240724_Herceptin-WT_AZ14374332_AC00002944-01_mserum_t01_rep2_DG_RED.raw	t01	34775.6	12966079632	14.8749	4.20217	80.7942	20	10 - 29	53	1039 - 1121	3.6039	3.74218	3.676
		Charge State	Intensity	MZ Centroid	Calculated Mass
		10	2.74177e+06	3478.4	34773.9
		11	1.01474e+07	3162.44	34775.8
		12	6.08742e+07	2898.79	34773.4
		13	9.99838e+07	2676.11	34776.3
		14	1.1361e+08	2484.95	34775.1
		15	1.28441e+08	2319.46	34776.8
		16	1.48128e+08	2174.53	34776.3
		17	1.69741e+08	2046.59	34774.9
		18	2.05892e+08	1932.94	34774.7
		19	2.15747e+08	1831.25	34774.6
		20	1.75405e+08	1739.75	34774.8
		21	2.23697e+08	1656.93	34774.3
		22	2.02129e+08	1581.75	34776.3
		23	1.33642e+08	1513.01	34776.2
		24	1.12522e+08	1450.02	34776.2
		25	4.80065e+07	1392.14	34778.2
		26	3.35189e+07	1338.6	34777.5
		27	3.51834e+07	1289.04	34776.8
		28	1.98808e+07	1243.03	34776.5
		29	1.38947e+07	1200.18	34776
	20240724_Herceptin-WT_AZ14374332_AC00002944-01_mserum_t03_rep1_DG_RED.raw	t03	34775	12356470328	19.9085	4.66455	75.2318	19	11 - 29	52	1165 - 1246	3.60462	3.74121	3.68
		Charge State	Intensity	MZ Centroid	Calculated Mass
		11	5.93905e+06	3162.24	34773.6
		12	4.6765e+07	2898.86	34774.3
		13	7.32298e+07	2676.02	34775.2
		14	9.42259e+07	2484.91	34774.7
		15	1.00502e+08	2319.28	34774
		16	1.70873e+08	2174.46	34775.3
		17	1.86996e+08	2046.56	34774.5
		18	2.13218e+08	1932.98	34775.6
		19	2.39346e+08	1831.29	34775.4
		20	2.05501e+08	1739.78	34775.4
		21	2.71032e+08	1656.98	34775.4
		22	2.07168e+08	1581.74	34776.2
		23	1.45258e+08	1512.99	34775.6
		24	1.00557e+08	1450.03	34776.6
		25	5.6501e+07	1392	34774.8
		26	4.34689e+07	1338.54	34775.9
		27	4.45332e+07	1288.94	34774.1
		28	1.51196e+07	1242.93	34773.8
		29	1.01201e+07	1200.18	34775.9
	20240724_Herceptin-WT_AZ14374332_AC00002944-01_mserum_t03_rep2_DG_RED.raw	t03	34775.8	9289588760	23.9425	3.59448	77.3264	19	11 - 29	43	1109 - 1183	3.61644	3.74122	3.677
		Charge State	Intensity	MZ Centroid	Calculated Mass
		11	9.46321e+06	3162.31	34774.3
		12	3.33832e+07	2899	34776
		13	5.49161e+07	2676.05	34775.5
		14	7.61072e+07	2485.07	34776.9
		15	8.6396e+07	2319.43	34776.3
		16	1.16599e+08	2174.46	34775.2
		17	1.48423e+08	2046.57	34774.6
		18	1.63237e+08	1933.03	34776.3
		19	1.56651e+08	1831.3	34775.6
		20	1.9483e+08	1739.72	34774.2
		21	1.80501e+08	1657.05	34776.9
		22	1.13571e+08	1581.73	34775.9
		23	6.07001e+07	1513.05	34776.9
		24	4.30669e+07	1450.09	34778
		25	4.21503e+07	1392.12	34777.7
		26	3.50894e+07	1338.67	34779.1
		27	1.10671e+07	1288.99	34775.7
		28	7.77053e+06	1243	34775.8
		29	5.08599e+06	1200.26	34778.3
	20240724_Herceptin-WT_AZ14374332_AC00002944-01_PBS_QC_rep1_DG_RED.raw	PBS	34775.5	13001369592	10.8207	3.20143	81.4845	19	11 - 29	49	1058 - 1138	3.60834	3.74321	3.679
		Charge State	Intensity	MZ Centroid	Calculated Mass
		11	5.60955e+06	3162.41	34775.4
		12	1.92961e+07	2898.86	34774.3
		13	9.24971e+07	2675.97	34774.5
		14	1.07802e+08	2484.96	34775.4
		15	1.62611e+08	2319.4	34775.9
		16	1.60793e+08	2174.44	34775
		17	2.11252e+08	2046.61	34775.2
		18	1.975e+08	1933.02	34776.2
		19	2.28896e+08	1831.24	34774.4
		20	3.02195e+08	1739.82	34776.3
		21	2.18242e+08	1656.96	34775
		22	1.57039e+08	1581.75	34776.4
		23	1.3494e+08	1513.01	34776.1
		24	8.48059e+07	1449.96	34774.9
		25	6.08063e+07	1392.01	34775
		26	4.01643e+07	1338.53	34775.7
		27	3.15079e+07	1288.98	34775.4
		28	1.47896e+07	1242.95	34774.5
		29	9.60702e+06	1200.11	34774
	20240724_Herceptin-WT_AZ14374332_AC00002944-01_PBS_QC_rep2_DG_RED.raw	PBS	34774.6	11792689686	9.14405	2.83397	95.9841	19	11 - 29	48	1021 - 1100	3.60204	3.73527	3.676
		Charge State	Intensity	MZ Centroid	Calculated Mass
		11	2.56379e+07	3162.49	34776.3
		12	5.94189e+07	2898.85	34774.2
		13	6.73622e+07	2675.81	34772.4
		14	1.15459e+08	2484.9	34774.5
		15	9.44648e+07	2319.21	34773.1
		16	1.30495e+08	2174.43	34774.7
		17	1.46039e+08	2046.55	34774.2
		18	1.76219e+08	1932.92	34774.5
		19	2.11149e+08	1831.31	34775.8
		20	1.67708e+08	1739.72	34774.3
		21	1.77383e+08	1656.99	34775.6
		22	1.42017e+08	1581.76	34776.5
		23	1.24674e+08	1512.93	34774.2
		24	8.15347e+07	1449.94	34774.4
		25	7.28329e+07	1392.03	34775.7
		26	4.54385e+07	1338.45	34773.5
		27	4.04052e+07	1289.01	34776.1
		28	2.90691e+07	1242.95	34774.3
		29	1.28082e+07	1200.1	34773.7
54709.8	17.8845	8.28961	1.35506	65.4431	1.07799	8	29418.1	1.4598e+10	28.0486	2	6.81382e+09	38.446	2	8333882671	1.71395	2	5.10322e+09	1.78568	2	3.72582	0.370162
	Raw File Name	Condition	Average Mass	Sum Intensity	Relative Abundance	Fractional Abundance	Score	Number of Charge States	Charge State Distribution	Number of Detected Intervals	Scan Range	Start Time (min)	Stop Time (min)	Apex RT
	20240724_Herceptin-WT_AZ14374332_AC00002944-01_mserum_t00_rep1_DG_RED.raw	t00	54709.5	8666188992	8.54555	2.61107	66.5318	18	17 - 34	37	1126 - 1206	3.64448	3.7794	3.705
		Charge State	Intensity	MZ Centroid	Calculated Mass
		17	7.19738e+06	3219.24	54709.9
		18	4.97443e+06	3040.49	54710.8
		19	8.33947e+06	2880.43	54709
		20	1.13274e+07	2736.51	54710
		21	4.38084e+07	2606.23	54709.7
		22	8.28037e+07	2487.89	54711.4
		23	9.41841e+07	2379.69	54709.6
		24	9.81066e+07	2280.56	54709.2
		25	1.50288e+08	2189.5	54712.4
		26	1.63724e+08	2105.22	54709.6
		27	1.63829e+08	2027.24	54708.3
		28	1.58035e+08	1954.91	54709.4
		29	1.95613e+08	1887.52	54708.7
		30	1.04412e+08	1824.71	54711.2
		31	6.05778e+07	1765.7	54705.6
		32	5.32635e+07	1710.64	54708.3
		33	5.107e+07	1658.9	54710.4
		34	4.32776e+06	1609.96	54704.4
	20240724_Herceptin-WT_AZ14374332_AC00002944-01_mserum_t00_rep2_DG_RED.raw	t00	54708.4	4961453672	4.95466	1.53291	62.0595	19	17 - 35	33	1121 - 1220	3.64226	3.80917	3.754
		Charge State	Intensity	MZ Centroid	Calculated Mass
		17	661780	3219.11	54707.8
		18	467315	3040.62	54713
		19	1.1246e+06	2880.68	54713.8
		20	682468	2736.46	54709.1
		21	6.62034e+06	2606	54704.9
		22	1.56464e+07	2487.72	54707.6
		23	6.63968e+07	2379.67	54709.2
		24	6.98308e+07	2280.48	54707.3
		25	9.06299e+07	2189.24	54705.8
		26	1.07752e+08	2105.19	54708.8
		27	1.27221e+08	2027.23	54708.1
		28	1.04801e+08	1954.94	54710.2
		29	9.34236e+07	1887.49	54707.9
		30	9.15558e+07	1824.55	54706.2
		31	9.3704e+07	1765.81	54708.9
		32	4.69606e+07	1710.66	54708.9
		33	2.11066e+07	1658.79	54706.7
		34	8.4681e+06	1610.19	54712.2
		35	9.68583e+06	1564.24	54713.3
	20240724_Herceptin-WT_AZ14374332_AC00002944-01_mserum_t01_rep1_DG_RED.raw	t01	54709.3	8232880288	8.87607	2.66015	70.06	16	21 - 36	37	1068 - 1145	3.65486	3.78477	3.722
		Charge State	Intensity	MZ Centroid	Calculated Mass
		21	2.86991e+07	2606.3	54711.1
		22	6.62653e+07	2487.67	54706.7
		23	8.12116e+07	2379.73	54710.6
		24	8.6879e+07	2280.42	54705.9
		25	1.28941e+08	2189.32	54707.9
		26	1.24147e+08	2105.18	54708.4
		27	1.54055e+08	2027.26	54708.7
		28	1.49327e+08	1954.98	54711.1
		29	1.62302e+08	1887.59	54710.9
		30	1.71767e+08	1824.65	54709.3
		31	1.24965e+08	1765.82	54709.1
		32	7.9666e+07	1710.64	54708.3
		33	5.12348e+07	1658.96	54712.6
		34	2.39764e+07	1610.1	54709.3
		35	2.09237e+07	1564.15	54709.9
		36	1.46391e+07	1520.85	54714.2
	20240724_Herceptin-WT_AZ14374332_AC00002944-01_mserum_t01_rep2_DG_RED.raw	t01	54708.9	8434885056	9.67664	2.73366	59.206	17	19 - 35	49	1062 - 1158	3.64265	3.80453	3.732
		Charge State	Intensity	MZ Centroid	Calculated Mass
		19	727223	2880.78	54715.7
		20	3.79077e+06	2736.54	54710.7
		21	6.65865e+06	2606.26	54710.3
		22	1.26861e+07	2488.01	54714.1
		23	7.83849e+07	2379.72	54710.5
		24	9.99181e+07	2280.44	54706.3
		25	1.31402e+08	2189.42	54710.3
		26	1.3682e+08	2105.17	54708.2
		27	1.76728e+08	2027.3	54709.8
		28	1.56254e+08	1954.87	54708.3
		29	2.21665e+08	1887.51	54708.5
		30	2.29912e+08	1824.59	54707.6
		31	1.89661e+08	1765.79	54708.1
		32	8.95864e+07	1710.69	54709.7
		33	5.08606e+07	1658.8	54707
		34	6.85218e+06	1610.03	54706.7
		35	6.29988e+06	1563.96	54703.4
	20240724_Herceptin-WT_AZ14374332_AC00002944-01_mserum_t03_rep1_DG_RED.raw	t03	54710.3	5167658848	8.32605	1.95078	63.4441	15	20 - 34	35	1203 - 1269	3.66865	3.77996	3.723
		Charge State	Intensity	MZ Centroid	Calculated Mass
		20	6.79686e+06	2736.6	54711.9
		21	2.06302e+07	2606.27	54710.5
		22	4.16283e+07	2487.86	54710.7
		23	6.24222e+07	2379.63	54708.3
		24	6.42374e+07	2280.62	54710.6
		25	7.72671e+07	2189.47	54711.7
		26	8.00663e+07	2105.24	54710
		27	1.06888e+08	2027.24	54708.3
		28	1.22038e+08	1955	54711.8
		29	1.32483e+08	1887.64	54712.3
		30	1.00235e+08	1824.62	54708.3
		31	6.44994e+07	1765.93	54712.6
		32	4.42217e+07	1710.63	54707.8
		33	2.20162e+07	1658.77	54706.2
		34	1.78547e+07	1610.11	54709.6
	20240724_Herceptin-WT_AZ14374332_AC00002944-01_mserum_t03_rep2_DG_RED.raw	t03	54710.9	5038785400	12.9867	1.94969	59.0868	14	20 - 33	35	1135 - 1201	3.66028	3.77159	3.718
		Charge State	Intensity	MZ Centroid	Calculated Mass
		20	1.20199e+07	2736.48	54709.5
		21	3.84073e+07	2606.15	54708
		22	4.62953e+07	2487.83	54710.1
		23	6.84572e+07	2379.75	54711
		24	5.96423e+07	2280.63	54710.9
		25	9.99982e+07	2189.41	54710.2
		26	1.04093e+08	2105.19	54708.9
		27	1.04707e+08	2027.35	54711.2
		28	1.14977e+08	1955.04	54712.9
		29	1.20327e+08	1887.58	54710.6
		30	9.69742e+07	1824.69	54710.6
		31	2.6281e+07	1765.9	54711.6
		32	1.26157e+07	1710.66	54709
		33	8.2583e+06	1658.72	54704.5
	20240724_Herceptin-WT_AZ14374332_AC00002944-01_PBS_QC_rep1_DG_RED.raw	PBS	54710.2	11702690816	9.73983	2.88164	67.6774	19	16 - 34	50	1080 - 1315	3.64544	4.04181	3.725
		Charge State	Intensity	MZ Centroid	Calculated Mass
		16	5.89378e+06	3420.29	54708.6
		17	1.44058e+07	3219.27	54710.4
		18	1.12835e+07	3040.69	54714.4
		19	3.35514e+07	2880.7	54714.1
		20	4.81555e+07	2736.52	54710.3
		21	7.82655e+07	2606.3	54711.3
		22	7.99821e+07	2487.91	54711.9
		23	1.28922e+08	2379.76	54711.4
		24	1.33933e+08	2280.71	54712.8
		25	2.07992e+08	2189.39	54709.5
		26	1.69688e+08	2105.2	54709
		27	2.09563e+08	2027.26	54708.9
		28	2.03313e+08	1954.92	54709.5
		29	2.36017e+08	1887.54	54709.4
		30	1.93811e+08	1824.65	54709.1
		31	1.68317e+08	1765.86	54710.5
		32	8.78468e+07	1710.71	54710.6
		33	6.85163e+07	1658.91	54710.9
		34	2.9951e+07	1610.14	54710.6
	20240724_Herceptin-WT_AZ14374332_AC00002944-01_PBS_QC_rep2_DG_RED.raw	PBS	54711.2	17493225984	13.5642	4.20389	75.4792	18	17 - 34	59	1043 - 1138	3.63915	3.79927	3.729
		Charge State	Intensity	MZ Centroid	Calculated Mass
		17	5.87342e+07	3219.24	54709.9
		18	4.69035e+07	3040.51	54711
		19	9.56905e+07	2880.59	54712.1
		20	8.75263e+07	2736.51	54710.1
		21	1.44401e+08	2606.29	54710.9
		22	1.54207e+08	2487.8	54709.4
		23	2.40606e+08	2379.76	54711.2
		24	2.65118e+08	2280.62	54710.6
		25	2.79513e+08	2189.48	54711.7
		26	2.91284e+08	2105.26	54710.5
		27	2.96546e+08	2027.29	54709.5
		28	2.42614e+08	1955.04	54712.9
		29	2.45824e+08	1887.71	54714.3
		30	1.86057e+08	1824.78	54713.2
		31	1.45994e+08	1765.81	54708.9
		32	1.07216e+08	1710.83	54714.3
		33	8.92402e+07	1658.93	54711.4
		34	8.72358e+06	1610.34	54717.3
54731.8	5.38308	7.97264	1.30324	73.944	7.25396	2	29440	0	0	0	0	0	0	0	0	0	8.37909e+09	22.0525	2	3.7117	0.0975827
	Raw File Name	Condition	Average Mass	Sum Intensity	Relative Abundance	Fractional Abundance	Score	Number of Charge States	Charge State Distribution	Number of Detected Intervals	Scan Range	Start Time (min)	Stop Time (min)	Apex RT
	20240724_Herceptin-WT_AZ14374332_AC00002944-01_mserum_t00_rep1_DG_RED.raw	t00	0	0	0	0	0	0		0	0 - 0	0	0	0
	20240724_Herceptin-WT_AZ14374332_AC00002944-01_mserum_t00_rep2_DG_RED.raw	t00	0	0	0	0	0	0		0	0 - 0	0	0	0
	20240724_Herceptin-WT_AZ14374332_AC00002944-01_mserum_t01_rep1_DG_RED.raw	t01	0	0	0	0	0	0		0	0 - 0	0	0	0
	20240724_Herceptin-WT_AZ14374332_AC00002944-01_mserum_t01_rep2_DG_RED.raw	t01	0	0	0	0	0	0		0	0 - 0	0	0	0
	20240724_Herceptin-WT_AZ14374332_AC00002944-01_mserum_t03_rep1_DG_RED.raw	t03	54731.6	7072497272	11.3951	2.66986	66.3583	19	16 - 34	38	1188 - 1264	3.64337	3.77154	3.709
		Charge State	Intensity	MZ Centroid	Calculated Mass
		16	975225	3421.58	54729.1
		17	2.02417e+06	3220.39	54729.5
		18	1.08776e+07	3041.7	54732.4
		19	1.65333e+07	2881.56	54730.6
		20	2.52618e+07	2737.43	54728.4
		21	3.68008e+07	2607.39	54734
		22	4.6487e+07	2488.71	54729.5
		23	7.18115e+07	2380.65	54731.8
		24	9.50689e+07	2281.49	54731.5
		25	1.19304e+08	2190.34	54733.4
		26	1.04628e+08	2106.11	54732.6
		27	1.38433e+08	2028.12	54732.2
		28	1.42954e+08	1955.69	54731.1
		29	1.5235e+08	1888.27	54730.7
		30	1.1422e+08	1825.39	54731.4
		31	1.06441e+08	1766.59	54733.1
		32	4.78624e+07	1711.47	54735
		33	1.60861e+07	1659.73	54737.8
		34	1.22686e+07	1610.88	54735.6
	20240724_Herceptin-WT_AZ14374332_AC00002944-01_mserum_t03_rep2_DG_RED.raw	t03	54732	9685683280	24.9633	3.74774	81.5296	19	17 - 35	46	1132 - 1214	3.65523	3.79349	3.714
		Charge State	Intensity	MZ Centroid	Calculated Mass
		17	3.73657e+06	3220.44	54730.4
		18	1.04434e+07	3041.87	54735.5
		19	2.72502e+07	2881.57	54730.7
		20	4.63956e+07	2737.65	54732.9
		21	5.43635e+07	2607.4	54734.3
		22	7.75712e+07	2488.78	54731
		23	9.48433e+07	2380.59	54730.5
		24	1.0551e+08	2281.5	54731.7
		25	1.63932e+08	2190.4	54734.7
		26	1.6911e+08	2106.02	54730.4
		27	1.78819e+08	2028.1	54731.6
		28	1.4661e+08	1955.7	54731.4
		29	1.50512e+08	1888.35	54732.8
		30	1.70684e+08	1825.37	54730.8
		31	1.51589e+08	1766.62	54733.9
		32	1.20902e+08	1711.41	54732.8
		33	1.10727e+08	1659.63	54734.5
		34	1.32162e+07	1610.84	54734.4
		35	1.01758e+07	1564.86	54734.8
	20240724_Herceptin-WT_AZ14374332_AC00002944-01_PBS_QC_rep1_DG_RED.raw	PBS	0	0	0	0	0	0		0	0 - 0	0	0	0
	20240724_Herceptin-WT_AZ14374332_AC00002944-01_PBS_QC_rep2_DG_RED.raw	PBS	0	0	0	0	0	0		0	0 - 0	0	0	0
54690.6	26.3512	7.11057	1.16233	67.1203	2.26247	7	29398.8	1.24157e+10	57.9846	2	7.03684e+09	84.013	3	3184756840	56.4512	2	0	0	0	3.73558	0.557559
	Raw File Name	Condition	Average Mass	Sum Intensity	Relative Abundance	Fractional Abundance	Score	Number of Charge States	Charge State Distribution	Number of Detected Intervals	Scan Range	Start Time (min)	Stop Time (min)	Apex RT
	20240724_Herceptin-WT_AZ14374332_AC00002944-01_mserum_t00_rep1_DG_RED.raw	t00	54688.9	496139600	0.489233	0.149484	52.3898	11	22 - 32	6	1186 - 1223	3.74563	3.80803	3.778
		Charge State	Intensity	MZ Centroid	Calculated Mass
		22	1.66981e+06	2487	54691.8
		23	6.05312e+06	2378.88	54691
		24	8.32236e+06	2279.87	54692.7
		25	8.92194e+06	2188.72	54692.8
		26	1.45265e+07	2104.48	54690.3
		27	1.3346e+07	2026.48	54687.7
		28	1.60986e+07	1954.26	54691.1
		29	1.34152e+07	1886.68	54684.5
		30	1.24201e+07	1823.96	54688.6
		31	8.02427e+06	1765.24	54691.4
		32	1.74535e+06	1710.16	54692.9
	20240724_Herceptin-WT_AZ14374332_AC00002944-01_mserum_t00_rep2_DG_RED.raw	t00	54691	8614693064	8.6029	2.66162	64.1679	15	20 - 34	43	1126 - 1206	3.65068	3.78557	3.727
		Charge State	Intensity	MZ Centroid	Calculated Mass
		20	3.17994e+06	2735.61	54692.1
		21	2.06351e+07	2605.28	54689.7
		22	6.60224e+07	2486.74	54686.1
		23	9.64844e+07	2378.91	54691.8
		24	1.12482e+08	2279.68	54688.2
		25	1.50746e+08	2188.61	54690.2
		26	1.68042e+08	2104.44	54689.1
		27	1.7784e+08	2026.54	54689.4
		28	1.52679e+08	1954.32	54692.9
		29	1.5564e+08	1886.89	54690.6
		30	1.72793e+08	1824.12	54693.4
		31	1.48133e+08	1765.31	54693.5
		32	1.241e+08	1710.18	54693.4
		33	1.74876e+07	1658.35	54692.2
		34	5.3949e+06	1609.7	54695.5
	20240724_Herceptin-WT_AZ14374332_AC00002944-01_mserum_t01_rep1_DG_RED.raw	t01	54691.7	4456017136	4.80414	1.4398	60.5788	14	21 - 34	27	1074 - 1146	3.66501	3.78647	3.738
		Charge State	Intensity	MZ Centroid	Calculated Mass
		21	7.61834e+06	2605.47	54693.7
		22	1.04529e+07	2487.09	54693.8
		23	4.15326e+07	2378.97	54693.2
		24	5.81457e+07	2279.84	54691.9
		25	6.74102e+07	2188.59	54689.5
		26	6.22875e+07	2104.54	54691.8
		27	8.10634e+07	2026.55	54689.8
		28	8.83066e+07	1954.31	54692.4
		29	8.98777e+07	1886.94	54691.9
		30	1.15037e+08	1824.01	54690.2
		31	1.06842e+08	1765.23	54691
		32	5.96222e+07	1710.16	54693
		33	2.65325e+07	1658.5	54697.1
		34	3.14516e+06	1609.6	54692.2
	20240724_Herceptin-WT_AZ14374332_AC00002944-01_mserum_t01_rep2_DG_RED.raw	t01	54688.6	1913496504	2.1952	0.620144	60.587	13	22 - 34	12	1077 - 1124	3.668	3.74723	3.714
		Charge State	Intensity	MZ Centroid	Calculated Mass
		22	4.52319e+06	2486.61	54683.2
		23	2.1368e+07	2378.82	54689.6
		24	2.67102e+07	2279.7	54688.5
		25	3.15946e+07	2188.52	54687.9
		26	2.52046e+07	2104.31	54685.8
		27	3.52001e+07	2026.4	54685.5
		28	3.94507e+07	1954.2	54689.3
		29	4.79883e+07	1886.88	54690.4
		30	4.20665e+07	1824.03	54690.7
		31	3.42607e+07	1765.07	54685.8
		32	3.14253e+07	1710.04	54689.1
		33	2.6762e+07	1658.3	54690.5
		34	3.0433e+06	1609.63	54693.1
	20240724_Herceptin-WT_AZ14374332_AC00002944-01_mserum_t03_rep1_DG_RED.raw	t03	0	0	0	0	0	0		0	0 - 0	0	0	0
	20240724_Herceptin-WT_AZ14374332_AC00002944-01_mserum_t03_rep2_DG_RED.raw	t03	0	0	0	0	0	0		0	0 - 0	0	0	0
	20240724_Herceptin-WT_AZ14374332_AC00002944-01_PBS_QC_rep1_DG_RED.raw	PBS	54690	17506353760	14.5701	4.31073	82.924	18	16 - 33	54	1089 - 1176	3.66059	3.80728	3.73
		Charge State	Intensity	MZ Centroid	Calculated Mass
		16	8.67169e+06	3419.32	54693
		17	1.42757e+07	3217.96	54688.2
		18	3.57418e+07	3039.23	54688
		19	6.08555e+07	2879.59	54693
		20	6.2149e+07	2735.49	54689.7
		21	1.01666e+08	2605.22	54688.5
		22	1.30606e+08	2486.92	54690
		23	1.2377e+08	2378.82	54689.8
		24	2.04608e+08	2279.74	54689.5
		25	3.10848e+08	2188.64	54690.9
		26	2.3814e+08	2104.49	54690.6
		27	3.091e+08	2026.58	54690.5
		28	2.60593e+08	1954.16	54688.4
		29	2.88006e+08	1886.84	54689.1
		30	2.42935e+08	1824.02	54690.4
		31	2.70058e+08	1765.23	54690.9
		32	1.44635e+08	1710.16	54692.9
		33	1.55339e+08	1658.27	54689.7
	20240724_Herceptin-WT_AZ14374332_AC00002944-01_PBS_QC_rep2_DG_RED.raw	PBS	54691.2	7325117944	5.67989	1.76034	76.2159	18	17 - 34	27	1047 - 1144	3.64588	3.80944	3.742
		Charge State	Intensity	MZ Centroid	Calculated Mass
		17	3.41525e+06	3218.13	54691.1
		18	2.39345e+06	3039.49	54692.7
		19	4.21832e+07	2879.66	54694.5
		20	4.34394e+07	2735.73	54694.5
		21	5.03158e+07	2605.35	54691.2
		22	7.03822e+07	2486.91	54689.8
		23	8.33109e+07	2378.94	54692.6
		24	9.7005e+07	2279.89	54693.1
		25	1.07245e+08	2188.57	54689.1
		26	1.19864e+08	2104.57	54692.7
		27	1.36662e+08	2026.57	54690.1
		28	1.14839e+08	1954.14	54687.7
		29	1.53529e+08	1886.94	54692
		30	9.70529e+07	1823.99	54689.6
		31	7.40769e+07	1765.21	54690.3
		32	5.32116e+07	1710.09	54690.6
		33	4.43119e+07	1658.28	54689.9
		34	2.25833e+06	1609.79	54698.7
	20240724_Herceptin-WT_AZ14374332_AC00002944-01_mserum_t00_rep1_DG_RED.raw	t00	54692.5	11999678456	11.8326	3.61542	72.9789	17	18 - 34	55	1121 - 1224	3.63604	3.80972	3.722
		Charge State	Intensity	MZ Centroid	Calculated Mass
		18	3.47456e+06	3039.42	54691.5
		19	4.63833e+06	2879.83	54697.6
		20	7.7687e+06	2735.5	54689.8
		21	3.97979e+07	2605.37	54691.6
		22	4.21957e+07	2487.24	54697.2
		23	1.19095e+08	2378.98	54693.4
		24	1.3841e+08	2279.93	54694.2
		25	1.65953e+08	2188.72	54692.9
		26	2.10387e+08	2104.54	54691.7
		27	2.42329e+08	2026.6	54691.1
		28	2.32995e+08	1954.33	54693.1
		29	2.16868e+08	1886.95	54692.4
		30	2.14815e+08	1824.03	54690.5
		31	1.94252e+08	1765.33	54694
		32	1.82519e+08	1710.15	54692.7
		33	1.64548e+08	1658.3	54690.7
		34	4.95758e+07	1609.48	54687.9
25313.6	0	5.6171	0.918196	43.8916	0	1	21.823	5.90347e+09	0	1	0	0	0	0	0	0	0	0	0	3.61509	0
	Raw File Name	Condition	Average Mass	Sum Intensity	Relative Abundance	Fractional Abundance	Score	Number of Charge States	Charge State Distribution	Number of Detected Intervals	Scan Range	Start Time (min)	Stop Time (min)	Apex RT
	20240724_Herceptin-WT_AZ14374332_AC00002944-01_mserum_t00_rep1_DG_RED.raw	t00	0	0	0	0	0	0		0	0 - 0	0	0	0
	20240724_Herceptin-WT_AZ14374332_AC00002944-01_mserum_t00_rep2_DG_RED.raw	t00	0	0	0	0	0	0		0	0 - 0	0	0	0
	20240724_Herceptin-WT_AZ14374332_AC00002944-01_mserum_t01_rep1_DG_RED.raw	t01	0	0	0	0	0	0		0	0 - 0	0	0	0
	20240724_Herceptin-WT_AZ14374332_AC00002944-01_mserum_t01_rep2_DG_RED.raw	t01	0	0	0	0	0	0		0	0 - 0	0	0	0
	20240724_Herceptin-WT_AZ14374332_AC00002944-01_mserum_t03_rep1_DG_RED.raw	t03	0	0	0	0	0	0		0	0 - 0	0	0	0
	20240724_Herceptin-WT_AZ14374332_AC00002944-01_mserum_t03_rep2_DG_RED.raw	t03	0	0	0	0	0	0		0	0 - 0	0	0	0
	20240724_Herceptin-WT_AZ14374332_AC00002944-01_PBS_QC_rep1_DG_RED.raw	PBS	25313.6	5903465392	4.91329	1.45366	43.8916	10	8 - 17	46	1001 - 1104	3.51185	3.68592	3.615
		Charge State	Intensity	MZ Centroid	Calculated Mass
		8	2.2299e+07	3165.28	25314.2
		9	5.62786e+07	2813.72	25314.5
		10	1.04e+08	2532.48	25314.7
		11	1.83867e+08	2302.23	25313.5
		12	1.89412e+08	2110.56	25314.6
		13	1.94261e+08	1948.25	25314.1
		14	1.38307e+08	1809.16	25314.2
		15	1.20321e+08	1688.64	25314.4
		16	6.35412e+07	1583.08	25313.2
		17	3.81946e+07	1490.05	25313.7
	20240724_Herceptin-WT_AZ14374332_AC00002944-01_PBS_QC_rep2_DG_RED.raw	PBS	0	0	0	0	0	0		0	0 - 0	0	0	0
25247.1	2.59446	5.09969	0.833618	39.1445	3.47021	2	-44.6526	0	0	0	9.012e+09	0	1	0	0	0	1707351620	0	1	3.6091	0.748745
	Raw File Name	Condition	Average Mass	Sum Intensity	Relative Abundance	Fractional Abundance	Score	Number of Charge States	Charge State Distribution	Number of Detected Intervals	Scan Range	Start Time (min)	Stop Time (min)	Apex RT
	20240724_Herceptin-WT_AZ14374332_AC00002944-01_mserum_t00_rep1_DG_RED.raw	t00	0	0	0	0	0	0		0	0 - 0	0	0	0
	20240724_Herceptin-WT_AZ14374332_AC00002944-01_mserum_t00_rep2_DG_RED.raw	t00	25247.2	9012004406	8.99966	2.78438	41.0656	10	8 - 17	68	1037 - 1143	3.50044	3.6793	3.59
		Charge State	Intensity	MZ Centroid	Calculated Mass
		8	1.05933e+06	3156.88	25247
		9	2.78876e+07	2806.28	25247.5
		10	9.9257e+07	2525.73	25247.2
		11	1.88945e+08	2296.21	25247.2
		12	2.48732e+08	2104.93	25247.1
		13	2.46353e+08	1943.1	25247.3
		14	2.16591e+08	1804.35	25246.9
		15	1.73091e+08	1684.17	25247.4
		16	1.09468e+08	1578.99	25247.7
		17	1.7997e+07	1486.19	25248
	20240724_Herceptin-WT_AZ14374332_AC00002944-01_mserum_t01_rep1_DG_RED.raw	t01	0	0	0	0	0	0		0	0 - 0	0	0	0
	20240724_Herceptin-WT_AZ14374332_AC00002944-01_mserum_t01_rep2_DG_RED.raw	t01	0	0	0	0	0	0		0	0 - 0	0	0	0
	20240724_Herceptin-WT_AZ14374332_AC00002944-01_mserum_t03_rep1_DG_RED.raw	t03	0	0	0	0	0	0		0	0 - 0	0	0	0
	20240724_Herceptin-WT_AZ14374332_AC00002944-01_mserum_t03_rep2_DG_RED.raw	t03	25247.1	1707351616	4.40043	0.660637	37.2234	8	9 - 16	23	1091 - 1145	3.58599	3.67718	3.628
		Charge State	Intensity	MZ Centroid	Calculated Mass
		9	1.21543e+07	2806.35	25248.1
		10	2.38788e+07	2525.57	25245.6
		11	4.18844e+07	2296.23	25247.5
		12	5.38027e+07	2104.87	25246.3
		13	5.56782e+07	1943.08	25247
		14	4.64783e+07	1804.39	25247.3
		15	2.79438e+07	1684.13	25246.9
		16	7.8417e+06	1578.77	25244.2
	20240724_Herceptin-WT_AZ14374332_AC00002944-01_PBS_QC_rep1_DG_RED.raw	PBS	0	0	0	0	0	0		0	0 - 0	0	0	0
	20240724_Herceptin-WT_AZ14374332_AC00002944-01_PBS_QC_rep2_DG_RED.raw	PBS	0	0	0	0	0	0		0	0 - 0	0	0	0
25249.2	6.83665	5.01939	0.820492	40.4457	1.2621	5	-42.5572	6.24371e+09	11.5488	2	6.81049e+09	0	1	4.96059e+09	0	1	2.11793e+09	0	1	3.60328	0.397238
	Raw File Name	Condition	Average Mass	Sum Intensity	Relative Abundance	Fractional Abundance	Score	Number of Charge States	Charge State Distribution	Number of Detected Intervals	Scan Range	Start Time (min)	Stop Time (min)	Apex RT
	20240724_Herceptin-WT_AZ14374332_AC00002944-01_mserum_t00_rep1_DG_RED.raw	t00	25249.2	6810486644	6.71568	2.05195	37.7557	8	9 - 16	71	1048 - 1151	3.51272	3.6866	3.59
		Charge State	Intensity	MZ Centroid	Calculated Mass
		9	1.01563e+07	2806.38	25248.4
		10	8.26119e+07	2526.03	25250.2
		11	1.3096e+08	2296.4	25249.3
		12	2.08991e+08	2105.08	25248.9
		13	2.04818e+08	1943.29	25249.7
		14	1.91612e+08	1804.54	25249.4
		15	1.43931e+08	1684.31	25249.6
		16	6.488e+07	1579.1	25249.5
	20240724_Herceptin-WT_AZ14374332_AC00002944-01_mserum_t00_rep2_DG_RED.raw	t00	0	0	0	0	0	0		0	0 - 0	0	0	0
	20240724_Herceptin-WT_AZ14374332_AC00002944-01_mserum_t01_rep1_DG_RED.raw	t01	25249.1	4960590016	5.34813	1.60283	41.4232	10	9 - 18	46	986 - 1088	3.51658	3.68864	3.613
		Charge State	Intensity	MZ Centroid	Calculated Mass
		9	2.86119e+06	2806.28	25247.5
		10	5.38256e+07	2525.89	25248.9
		11	1.11391e+08	2296.39	25249.2
		12	1.44753e+08	2105.15	25249.7
		13	1.41226e+08	1943.2	25248.5
		14	1.18839e+08	1804.54	25249.5
		15	1.10142e+08	1684.27	25249
		16	6.88506e+07	1579.07	25249.1
		17	1.54146e+07	1486.24	25249
		18	2.98928e+06	1403.73	25249
	20240724_Herceptin-WT_AZ14374332_AC00002944-01_mserum_t01_rep2_DG_RED.raw	t01	0	0	0	0	0	0		0	0 - 0	0	0	0
	20240724_Herceptin-WT_AZ14374332_AC00002944-01_mserum_t03_rep1_DG_RED.raw	t03	0	0	0	0	0	0		0	0 - 0	0	0	0
	20240724_Herceptin-WT_AZ14374332_AC00002944-01_mserum_t03_rep2_DG_RED.raw	t03	25249.3	2117927608	5.45863	0.819503	38.1503	8	9 - 16	23	1061 - 1120	3.5354	3.63496	3.586
		Charge State	Intensity	MZ Centroid	Calculated Mass
		9	216848	2806.23	25247
		10	2.1725e+07	2525.97	25249.6
		11	3.67393e+07	2296.52	25250.6
		12	4.96105e+07	2105.19	25250.1
		13	6.15527e+07	1943.17	25248.2
		14	5.39693e+07	1804.52	25249.2
		15	4.52264e+07	1684.35	25250.2
		16	2.7127e+07	1579.07	25249
	20240724_Herceptin-WT_AZ14374332_AC00002944-01_PBS_QC_rep1_DG_RED.raw	PBS	25249	6753590423	5.62083	1.66299	40.9388	10	9 - 18	58	993 - 1102	3.49798	3.68255	3.608
		Charge State	Intensity	MZ Centroid	Calculated Mass
		9	1.66346e+07	2806.32	25247.8
		10	7.69705e+07	2526.02	25250.1
		11	1.39282e+08	2296.46	25249.9
		12	2.08453e+08	2105.12	25249.4
		13	2.1393e+08	1943.27	25249.4
		14	1.79905e+08	1804.52	25249.2
		15	1.29657e+08	1684.29	25249.2
		16	7.0362e+07	1579.09	25249.4
		17	2.39682e+07	1486.31	25250.1
		18	3.82818e+06	1403.74	25249.1
	20240724_Herceptin-WT_AZ14374332_AC00002944-01_PBS_QC_rep2_DG_RED.raw	PBS	25249.5	5733835688	4.44601	1.37793	43.9606	9	9 - 17	48	984 - 1074	3.5396	3.69143	3.619
		Charge State	Intensity	MZ Centroid	Calculated Mass
		9	2.1009e+07	2806.34	25248
		10	6.90015e+07	2525.99	25249.8
		11	1.52258e+08	2296.45	25249.9
		12	1.93326e+08	2105.22	25250.5
		13	1.81073e+08	1943.31	25249.9
		14	1.40148e+08	1804.52	25249.2
		15	1.21809e+08	1684.31	25249.6
		16	7.43373e+07	1579.12	25249.8
		17	3.53459e+07	1486.26	25249.2
25332	18.4631	4.81756	0.787499	43.9791	1.67919	6	40.1962	1.38719e+09	0	1	9.73183e+08	0	1	3.12288e+09	59.0155	2	1.08864e+10	11.8815	2	3.58467	0.711675
	Raw File Name	Condition	Average Mass	Sum Intensity	Relative Abundance	Fractional Abundance	Score	Number of Charge States	Charge State Distribution	Number of Detected Intervals	Scan Range	Start Time (min)	Stop Time (min)	Apex RT
	20240724_Herceptin-WT_AZ14374332_AC00002944-01_mserum_t00_rep1_DG_RED.raw	t00	0	0	0	0	0	0		0	0 - 0	0	0	0
	20240724_Herceptin-WT_AZ14374332_AC00002944-01_mserum_t00_rep2_DG_RED.raw	t00	25332.4	973183220	0.971851	0.300678	39.5218	10	8 - 17	17	1037 - 1130	3.50044	3.65742	3.617
		Charge State	Intensity	MZ Centroid	Calculated Mass
		8	584209	3167.58	25332.6
		9	1.66847e+06	2815.86	25333.7
		10	2.59151e+07	2534.33	25333.2
		11	2.14956e+07	2303.88	25331.6
		12	2.29562e+07	2111.92	25330.9
		13	2.6678e+07	1949.68	25332.7
		14	2.44312e+07	1810.43	25331.9
		15	2.86721e+07	1689.81	25332
		16	6.06127e+06	1584.2	25331
		17	2.37212e+06	1491.14	25332.2
	20240724_Herceptin-WT_AZ14374332_AC00002944-01_mserum_t01_rep1_DG_RED.raw	t01	25331.9	1819691832	1.96185	0.587967	38.8189	9	8 - 16	24	977 - 1076	3.50139	3.66838	3.562
		Charge State	Intensity	MZ Centroid	Calculated Mass
		8	9.97112e+06	3167.37	25330.9
		9	1.52781e+07	2815.51	25330.5
		10	3.63335e+07	2534.15	25331.5
		11	4.49368e+07	2303.9	25331.9
		12	4.37384e+07	2111.94	25331.2
		13	4.50369e+07	1949.59	25331.6
		14	4.66998e+07	1810.46	25332.3
		15	2.85962e+07	1689.8	25331.8
		16	4.22561e+06	1584.29	25332.5
	20240724_Herceptin-WT_AZ14374332_AC00002944-01_mserum_t01_rep2_DG_RED.raw	t01	25331.5	4426061820	5.07765	1.43444	48.8675	12	8 - 19	37	991 - 1080	3.52284	3.67307	3.609
		Charge State	Intensity	MZ Centroid	Calculated Mass
		8	3.69666e+06	3167.54	25332.2
		9	2.88617e+07	2815.85	25333.6
		10	7.88067e+07	2534.15	25331.5
		11	8.56853e+07	2303.82	25331
		12	8.49187e+07	2111.91	25330.8
		13	7.42142e+07	1949.67	25332.6
		14	7.72884e+07	1810.46	25332.4
		15	7.82829e+07	1689.74	25331
		16	6.34168e+07	1584.2	25331.1
		17	2.29825e+07	1491.16	25332.6
		18	2.8199e+06	1408.3	25331.2
		19	2.19624e+06	1334.35	25333.6
	20240724_Herceptin-WT_AZ14374332_AC00002944-01_mserum_t03_rep1_DG_RED.raw	t03	25331.6	11801039576	19.0136	4.45488	47.791	10	8 - 17	65	1100 - 1199	3.49483	3.6619	3.583
		Charge State	Intensity	MZ Centroid	Calculated Mass
		8	4.58839e+07	3167.35	25330.7
		9	9.90041e+07	2815.61	25331.4
		10	2.11699e+08	2534.16	25331.6
		11	2.89819e+08	2303.85	25331.3
		12	2.42176e+08	2111.94	25331.2
		13	2.49385e+08	1949.6	25331.7
		14	2.24687e+08	1810.48	25332.6
		15	2.27359e+08	1689.82	25332.1
		16	1.30114e+08	1584.24	25331.8
		17	3.4097e+07	1491.24	25333.9
	20240724_Herceptin-WT_AZ14374332_AC00002944-01_mserum_t03_rep2_DG_RED.raw	t03	25331.6	9971801624	25.7008	3.85845	46.9697	10	8 - 17	64	1047 - 1141	3.51177	3.67043	3.586
		Charge State	Intensity	MZ Centroid	Calculated Mass
		8	3.63502e+07	3167.47	25331.7
		9	8.73722e+07	2815.61	25331.4
		10	1.52189e+08	2534.11	25331
		11	2.00941e+08	2303.84	25331.2
		12	2.22668e+08	2112.09	25333
		13	2.14715e+08	1949.58	25331.4
		14	2.16438e+08	1810.41	25331.7
		15	1.67289e+08	1689.78	25331.5
		16	1.41503e+08	1584.24	25331.7
		17	6.76481e+06	1491.28	25334.6
	20240724_Herceptin-WT_AZ14374332_AC00002944-01_PBS_QC_rep1_DG_RED.raw	PBS	0	0	0	0	0	0		0	0 - 0	0	0	0
	20240724_Herceptin-WT_AZ14374332_AC00002944-01_PBS_QC_rep2_DG_RED.raw	PBS	25332.6	1387185592	1.07562	0.333362	41.9054	10	8 - 17	31	958 - 1063	3.49504	3.67286	3.551
		Charge State	Intensity	MZ Centroid	Calculated Mass
		8	5.24247e+06	3167.35	25330.7
		9	1.1577e+07	2815.69	25332.2
		10	1.72224e+07	2534.07	25330.6
		11	3.18272e+07	2304.01	25333
		12	3.75869e+07	2112.06	25332.7
		13	3.66061e+07	1949.63	25332.1
		14	3.30875e+07	1810.48	25332.6
		15	4.11101e+07	1689.75	25331.2
		16	2.89204e+07	1584.33	25333.1
		17	1.12421e+06	1491.21	25333.4
25262.3	4.86059	4.56538	0.746278	41.139	0.415965	4	-29.4746	5.77807e+09	4.44158	2	3.81819e+09	18.0466	2	0	0	0	0	0	0	3.59601	0.105574
	Raw File Name	Condition	Average Mass	Sum Intensity	Relative Abundance	Fractional Abundance	Score	Number of Charge States	Charge State Distribution	Number of Detected Intervals	Scan Range	Start Time (min)	Stop Time (min)	Apex RT
	20240724_Herceptin-WT_AZ14374332_AC00002944-01_mserum_t00_rep1_DG_RED.raw	t00	25262.1	3330957612	3.28459	1.0036	40.4226	8	9 - 16	41	1061 - 1134	3.53477	3.65795	3.594
		Charge State	Intensity	MZ Centroid	Calculated Mass
		9	836862	2807.61	25259.4
		10	3.5981e+07	2527.16	25261.5
		11	6.2197e+07	2297.54	25261.9
		12	8.13442e+07	2106.15	25261.7
		13	8.36474e+07	1944.26	25262.3
		14	8.01338e+07	1805.38	25261.2
		15	7.21362e+07	1685.18	25262.6
		16	5.99418e+07	1579.91	25262.5
	20240724_Herceptin-WT_AZ14374332_AC00002944-01_mserum_t00_rep2_DG_RED.raw	t00	25262.4	4305424482	4.29953	1.33022	42.069	9	9 - 17	52	1037 - 1136	3.50044	3.66752	3.6
		Charge State	Intensity	MZ Centroid	Calculated Mass
		9	2.06653e+07	2807.97	25262.7
		10	4.40666e+07	2527.22	25262.1
		11	7.21079e+07	2297.65	25263.1
		12	1.15776e+08	2106.17	25262
		13	1.08023e+08	1944.27	25262.5
		14	8.75298e+07	1805.46	25262.4
		15	8.9719e+07	1685.18	25262.7
		16	5.29994e+07	1579.87	25261.9
		17	2.45746e+06	1487.12	25263.9
	20240724_Herceptin-WT_AZ14374332_AC00002944-01_mserum_t01_rep1_DG_RED.raw	t01	0	0	0	0	0	0		0	0 - 0	0	0	0
	20240724_Herceptin-WT_AZ14374332_AC00002944-01_mserum_t01_rep2_DG_RED.raw	t01	0	0	0	0	0	0		0	0 - 0	0	0	0
	20240724_Herceptin-WT_AZ14374332_AC00002944-01_mserum_t03_rep1_DG_RED.raw	t03	0	0	0	0	0	0		0	0 - 0	0	0	0
	20240724_Herceptin-WT_AZ14374332_AC00002944-01_mserum_t03_rep2_DG_RED.raw	t03	0	0	0	0	0	0		0	0 - 0	0	0	0
	20240724_Herceptin-WT_AZ14374332_AC00002944-01_PBS_QC_rep1_DG_RED.raw	PBS	25262.4	5596596742	4.6579	1.37809	40.984	9	9 - 17	59	998 - 1102	3.50667	3.68255	3.598
		Charge State	Intensity	MZ Centroid	Calculated Mass
		9	2.90158e+07	2807.92	25262.2
		10	6.82492e+07	2527.2	25261.9
		11	1.11294e+08	2297.63	25262.8
		12	1.64343e+08	2106.25	25262.9
		13	1.31966e+08	1944.2	25261.5
		14	1.15978e+08	1805.48	25262.7
		15	1.10975e+08	1685.1	25261.4
		16	4.75241e+07	1579.95	25263.1
		17	2.61485e+06	1486.97	25261.3
	20240724_Herceptin-WT_AZ14374332_AC00002944-01_PBS_QC_rep2_DG_RED.raw	PBS	25262.2	5959536910	4.62102	1.43217	41.0804	9	9 - 17	55	969 - 1057	3.51404	3.66276	3.592
		Charge State	Intensity	MZ Centroid	Calculated Mass
		9	1.46235e+07	2807.85	25261.6
		10	5.56667e+07	2527.21	25262
		11	1.03869e+08	2297.64	25263
		12	1.51565e+08	2106.22	25262.5
		13	1.52665e+08	1944.24	25262
		14	1.44558e+08	1805.47	25262.4
		15	1.1298e+08	1685.13	25261.8
		16	6.97588e+07	1579.82	25261
		17	1.52183e+07	1486.98	25261.6
50583	10.1684	4.54615	0.743135	46.0844	1.32313	8	25291.2	9.33068e+09	6.30362	2	4.36681e+09	28.748	2	4.07615e+09	7.84427	2	1.33804e+09	17.0037	2	3.58709	0.10453
	Raw File Name	Condition	Average Mass	Sum Intensity	Relative Abundance	Fractional Abundance	Score	Number of Charge States	Charge State Distribution	Number of Detected Intervals	Scan Range	Start Time (min)	Stop Time (min)	Apex RT
	20240724_Herceptin-WT_AZ14374332_AC00002944-01_mserum_t00_rep1_DG_RED.raw	t00	50583.3	3479129744	3.4307	1.04824	42.0286	14	15 - 28	44	1051 - 1135	3.51782	3.65964	3.589
		Charge State	Intensity	MZ Centroid	Calculated Mass
		15	1.16552e+07	3373.33	50584.9
		16	1.38203e+07	3162.47	50583.4
		17	3.13728e+07	2976.47	50582.9
		18	2.42293e+07	2811.19	50583.4
		19	3.27874e+07	2663.3	50583.7
		20	6.96046e+07	2530.21	50584.1
		21	6.72209e+07	2409.68	50582.1
		22	1.28398e+08	2300.31	50584.7
		23	4.39999e+07	2200.2	50581.5
		24	7.90844e+07	2108.63	50582.9
		25	1.28428e+07	2024.23	50580.5
		26	2.46633e+07	1946.52	50583.2
		27	626556	1874.51	50584.5
		28	1.68786e+06	1807.75	50588.9
	20240724_Herceptin-WT_AZ14374332_AC00002944-01_mserum_t00_rep2_DG_RED.raw	t00	50582.6	5254491452	5.2473	1.62344	48.179	10	15 - 24	49	1048 - 1128	3.51912	3.65404	3.585
		Charge State	Intensity	MZ Centroid	Calculated Mass
		15	1.69923e+07	3373.25	50583.7
		16	2.57e+07	3162.47	50583.5
		17	4.48055e+07	2976.43	50582.1
		18	4.96826e+07	2811.16	50582.8
		19	6.73418e+07	2663.25	50582.5
		20	9.28041e+07	2530.02	50580.3
		21	7.69669e+07	2409.76	50583.9
		22	1.6821e+08	2300.11	50580.2
		23	4.87777e+07	2200.22	50582
		24	1.00636e+08	2108.55	50580.9
	20240724_Herceptin-WT_AZ14374332_AC00002944-01_mserum_t01_rep1_DG_RED.raw	t01	50582.5	4302246072	4.63836	1.39011	49.4679	10	15 - 24	38	994 - 1062	3.53005	3.64474	3.587
		Charge State	Intensity	MZ Centroid	Calculated Mass
		15	2.8936e+07	3373.24	50583.5
		16	4.20096e+07	3162.38	50582
		17	3.19784e+07	2976.52	50583.7
		18	4.88925e+07	2811.13	50582.2
		19	4.02917e+07	2663.32	50583.9
		20	8.1602e+07	2530.19	50583.7
		21	7.17139e+07	2409.8	50584.7
		22	1.6095e+08	2300.17	50581.7
		23	3.56091e+07	2200.36	50585.2
		24	7.36755e+07	2108.74	50585.6
	20240724_Herceptin-WT_AZ14374332_AC00002944-01_mserum_t01_rep2_DG_RED.raw	t01	50582.7	3850058984	4.41685	1.24776	50.3419	10	15 - 24	37	993 - 1059	3.52624	3.6376	3.584
		Charge State	Intensity	MZ Centroid	Calculated Mass
		15	2.23826e+07	3373.23	50583.3
		16	3.99457e+07	3162.39	50582.1
		17	4.08502e+07	2976.52	50583.8
		18	5.08536e+07	2811.27	50584.7
		19	3.87803e+07	2663.35	50584.5
		20	9.363e+07	2530.12	50582.2
		21	5.92139e+07	2409.8	50584.6
		22	1.27996e+08	2300.21	50582.4
		23	2.4942e+07	2200.24	50582.3
		24	5.00341e+07	2108.56	50581.3
	20240724_Herceptin-WT_AZ14374332_AC00002944-01_mserum_t03_rep1_DG_RED.raw	t03	50583.7	1177165812	1.89663	0.444379	38.998	9	16 - 24	17	1127 - 1178	3.54047	3.62652	3.589
		Charge State	Intensity	MZ Centroid	Calculated Mass
		16	3.92469e+06	3162.33	50581.2
		17	8.52647e+06	2976.56	50584.4
		18	1.38712e+07	2811.15	50582.5
		19	1.19533e+07	2663.24	50582.4
		20	3.04437e+07	2530.37	50587.3
		21	1.28425e+07	2409.79	50584.5
		22	4.48987e+07	2300.43	50587.3
		23	2.04673e+07	2200.43	50586.6
		24	3.63632e+07	2108.8	50587
	20240724_Herceptin-WT_AZ14374332_AC00002944-01_mserum_t03_rep2_DG_RED.raw	t03	50582.5	1498922582	3.86324	0.579988	39.9714	10	15 - 24	29	1066 - 1136	3.54381	3.66196	3.594
		Charge State	Intensity	MZ Centroid	Calculated Mass
		15	6.69122e+06	3373.34	50585.1
		16	7.37027e+06	3162.41	50582.5
		17	1.59803e+07	2976.37	50581.2
		18	2.70597e+07	2811.12	50582
		19	1.8337e+07	2663.15	50580.7
		20	3.17186e+07	2530.16	50583
		21	3.0046e+07	2409.73	50583.2
		22	6.06497e+07	2300.24	50583.2
		23	6.85892e+06	2200.27	50583.1
		24	9.27782e+06	2108.49	50579.5
	20240724_Herceptin-WT_AZ14374332_AC00002944-01_PBS_QC_rep1_DG_RED.raw	PBS	50583	8914780360	7.41953	2.19516	50.2291	10	15 - 24	63	1001 - 1093	3.51185	3.66734	3.585
		Charge State	Intensity	MZ Centroid	Calculated Mass
		15	5.66698e+07	3373.1	50581.4
		16	7.1249e+07	3162.45	50583
		17	7.83843e+07	2976.5	50583.3
		18	8.45507e+07	2811.09	50581.4
		19	8.238e+07	2663.29	50583.4
		20	2.18101e+08	2530.24	50584.6
		21	1.28085e+08	2409.75	50583.6
		22	2.53676e+08	2300.22	50582.6
		23	9.19877e+07	2200.28	50583.3
		24	1.90719e+08	2108.57	50581.5
	20240724_Herceptin-WT_AZ14374332_AC00002944-01_PBS_QC_rep2_DG_RED.raw	PBS	50583.7	9746579748	7.55749	2.34225	49.4596	10	15 - 24	66	965 - 1061	3.50717	3.6695	3.583
		Charge State	Intensity	MZ Centroid	Calculated Mass
		15	9.28926e+07	3373.21	50583.1
		16	5.63262e+07	3162.45	50583
		17	8.31721e+07	2976.54	50584.1
		18	1.0452e+08	2811.24	50584.2
		19	9.58465e+07	2663.3	50583.5
		20	1.87496e+08	2530.13	50582.4
		21	1.27648e+08	2409.72	50583
		22	3.60142e+08	2300.17	50581.5
		23	6.35797e+07	2200.2	50581.5
		24	1.75747e+08	2108.63	50582.8
25334.8	17.2341	4.27116	0.698183	42.3374	1.95618	5	43.0723	1.9544e+09	0	1	7.3104e+09	41.4658	2	2.93466e+09	16.857	2	0	0	0	3.58157	0.504101
	Raw File Name	Condition	Average Mass	Sum Intensity	Relative Abundance	Fractional Abundance	Score	Number of Charge States	Charge State Distribution	Number of Detected Intervals	Scan Range	Start Time (min)	Stop Time (min)	Apex RT
	20240724_Herceptin-WT_AZ14374332_AC00002944-01_mserum_t00_rep1_DG_RED.raw	t00	25334.8	9453867410	9.32226	2.84839	41.6124	11	8 - 18	69	1041 - 1140	3.50081	3.66807	3.58
		Charge State	Intensity	MZ Centroid	Calculated Mass
		8	2.17746e+07	3167.71	25333.6
		9	5.02297e+07	2815.97	25334.6
		10	1.53327e+08	2534.48	25334.7
		11	2.03632e+08	2304.14	25334.4
		12	2.05586e+08	2112.21	25334.4
		13	1.8422e+08	1949.87	25335.2
		14	2.0855e+08	1810.62	25334.6
		15	2.31568e+08	1690.01	25335
		16	1.19157e+08	1584.47	25335.4
		17	9.7125e+06	1491.46	25337.8
		18	1.41098e+06	1408.7	25338.5
	20240724_Herceptin-WT_AZ14374332_AC00002944-01_mserum_t00_rep2_DG_RED.raw	t00	25334.7	5166941882	5.15987	1.59639	47.7956	10	8 - 17	36	1035 - 1113	3.49704	3.62877	3.573
		Charge State	Intensity	MZ Centroid	Calculated Mass
		8	290455	3167.32	25330.5
		9	4.47034e+07	2815.95	25334.5
		10	8.15831e+07	2534.38	25333.7
		11	7.73073e+07	2304.34	25336.6
		12	1.1251e+08	2112.27	25335.2
		13	8.43238e+07	1949.74	25333.6
		14	9.94599e+07	1810.64	25334.8
		15	8.90809e+07	1689.97	25334.5
		16	7.61756e+07	1584.43	25334.7
		17	1.72515e+07	1491.39	25336.5
	20240724_Herceptin-WT_AZ14374332_AC00002944-01_mserum_t01_rep1_DG_RED.raw	t01	25335	2584857884	2.7868	0.835202	36.7813	9	8 - 16	24	988 - 1073	3.51995	3.66333	3.582
		Charge State	Intensity	MZ Centroid	Calculated Mass
		8	2.37319e+06	3168.12	25336.9
		9	1.37738e+07	2816.12	25336
		10	4.38411e+07	2534.41	25334
		11	6.1013e+07	2304.18	25334.9
		12	6.48609e+07	2112.21	25334.4
		13	5.86856e+07	1949.88	25335.4
		14	4.90771e+07	1810.7	25335.6
		15	4.01938e+07	1690.08	25336.1
		16	1.88267e+07	1584.42	25334.6
	20240724_Herceptin-WT_AZ14374332_AC00002944-01_mserum_t01_rep2_DG_RED.raw	t01	25334.2	3284461180	3.76799	1.06446	40.8694	8	9 - 16	36	972 - 1051	3.4907	3.62412	3.562
		Charge State	Intensity	MZ Centroid	Calculated Mass
		9	2.98791e+07	2815.91	25334.1
		10	5.22173e+07	2534.36	25333.5
		11	6.76104e+07	2304.19	25335
		12	6.80806e+07	2112.25	25334.9
		13	6.53454e+07	1949.76	25333.8
		14	7.41769e+07	1810.54	25333.5
		15	6.26442e+07	1689.99	25334.7
		16	1.1724e+07	1584.47	25335.3
	20240724_Herceptin-WT_AZ14374332_AC00002944-01_mserum_t03_rep1_DG_RED.raw	t03	0	0	0	0	0	0		0	0 - 0	0	0	0
	20240724_Herceptin-WT_AZ14374332_AC00002944-01_mserum_t03_rep2_DG_RED.raw	t03	0	0	0	0	0	0		0	0 - 0	0	0	0
	20240724_Herceptin-WT_AZ14374332_AC00002944-01_PBS_QC_rep1_DG_RED.raw	PBS	0	0	0	0	0	0		0	0 - 0	0	0	0
	20240724_Herceptin-WT_AZ14374332_AC00002944-01_PBS_QC_rep2_DG_RED.raw	PBS	25335.4	1954397501	1.51544	0.469672	44.6282	9	8 - 16	29	956 - 1052	3.49151	3.65432	3.61
		Charge State	Intensity	MZ Centroid	Calculated Mass
		8	8.09111e+06	3168.01	25336
		9	1.79115e+07	2815.98	25334.8
		10	3.74042e+07	2534.56	25335.5
		11	4.02586e+07	2304.17	25334.8
		12	3.43682e+07	2112.26	25335.1
		13	3.64527e+07	1949.96	25336.3
		14	4.16186e+07	1810.75	25336.4
		15	3.80936e+07	1690.13	25336.8
		16	1.59198e+07	1584.46	25335.2
23438.8	6.91767	3.86532	0.631842	43.278	3.14736	2	-1853	523017075	0	1	0	0	0	0	0	0	7.60173e+09	0	1	3.53185	0.412213
	Raw File Name	Condition	Average Mass	Sum Intensity	Relative Abundance	Fractional Abundance	Score	Number of Charge States	Charge State Distribution	Number of Detected Intervals	Scan Range	Start Time (min)	Stop Time (min)	Apex RT
	20240724_Herceptin-WT_AZ14374332_AC00002944-01_mserum_t00_rep1_DG_RED.raw	t00	0	0	0	0	0	0		0	0 - 0	0	0	0
	20240724_Herceptin-WT_AZ14374332_AC00002944-01_mserum_t00_rep2_DG_RED.raw	t00	0	0	0	0	0	0		0	0 - 0	0	0	0
	20240724_Herceptin-WT_AZ14374332_AC00002944-01_mserum_t01_rep1_DG_RED.raw	t01	0	0	0	0	0	0		0	0 - 0	0	0	0
	20240724_Herceptin-WT_AZ14374332_AC00002944-01_mserum_t01_rep2_DG_RED.raw	t01	0	0	0	0	0	0		0	0 - 0	0	0	0
	20240724_Herceptin-WT_AZ14374332_AC00002944-01_mserum_t03_rep1_DG_RED.raw	t03	0	0	0	0	0	0		0	0 - 0	0	0	0
	20240724_Herceptin-WT_AZ14374332_AC00002944-01_mserum_t03_rep2_DG_RED.raw	t03	23438.9	7.60173e+09	19.5923	2.94139	45.2044	9	9 - 17	67	1011 - 1113	3.44953	3.62318	3.542
		Charge State	Intensity	MZ Centroid	Calculated Mass
		9	5.21534e+07	2605.33	23438.9
		10	1.3442e+08	2344.95	23439.4
		11	1.86506e+08	2131.8	23438.7
		12	2.10541e+08	1954.25	23438.9
		13	2.14709e+08	1803.98	23438.7
		14	1.60237e+08	1675.21	23438.8
		15	1.53556e+08	1563.63	23439.3
		16	9.64922e+07	1465.95	23439.1
		17	3.40699e+07	1379.72	23438.2
	20240724_Herceptin-WT_AZ14374332_AC00002944-01_PBS_QC_rep1_DG_RED.raw	PBS	0	0	0	0	0	0		0	0 - 0	0	0	0
	20240724_Herceptin-WT_AZ14374332_AC00002944-01_PBS_QC_rep2_DG_RED.raw	PBS	23438.6	5.23017e+08	0.405547	0.125689	41.3517	9	9 - 17	28	939 - 996	3.46183	3.5598	3.522
		Charge State	Intensity	MZ Centroid	Calculated Mass
		9	4.716e+06	2605.42	23439.7
		10	9.34544e+06	2344.94	23439.4
		11	1.44662e+07	2131.76	23438.3
		12	1.26285e+07	1954.25	23439
		13	1.2622e+07	1803.93	23438
		14	1.11405e+07	1675.25	23439.4
		15	7.72219e+06	1563.54	23437.9
		16	3.82343e+06	1465.85	23437.4
		17	3.64851e+06	1379.65	23437
25245.8	20.7925	3.74565	0.612282	37.4946	1.93918	5	-45.9737	4.62377e+09	75.0398	3	3.38806e+09	0	1	2423703151	0	1	0	0	0	3.61483	0.444972
	Raw File Name	Condition	Average Mass	Sum Intensity	Relative Abundance	Fractional Abundance	Score	Number of Charge States	Charge State Distribution	Number of Detected Intervals	Scan Range	Start Time (min)	Stop Time (min)	Apex RT
	20240724_Herceptin-WT_AZ14374332_AC00002944-01_mserum_t00_rep1_DG_RED.raw	t00	25245.5	3388057860	3.34089	1.0208	38.8585	8	9 - 16	38	1067 - 1144	3.54489	3.6748	3.614
		Charge State	Intensity	MZ Centroid	Calculated Mass
		9	5.99525e+06	2806.25	25247.2
		10	3.07619e+07	2525.65	25246.4
		11	7.39178e+07	2296	25244.9
		12	1.19573e+08	2104.76	25245.1
		13	1.27482e+08	1942.97	25245.5
		14	9.34108e+07	1804.24	25245.2
		15	8.41394e+07	1684.07	25245.9
		16	6.63038e+07	1578.81	25244.8
	20240724_Herceptin-WT_AZ14374332_AC00002944-01_mserum_t00_rep2_DG_RED.raw	t00	0	0	0	0	0	0		0	0 - 0	0	0	0
	20240724_Herceptin-WT_AZ14374332_AC00002944-01_mserum_t01_rep1_DG_RED.raw	t01	25246.2	2423703156	2.61305	0.783131	35.3616	8	9 - 16	29	982 - 1080	3.50983	3.67514	3.626
		Charge State	Intensity	MZ Centroid	Calculated Mass
		9	1.41921e+07	2806.2	25246.8
		10	3.21982e+07	2525.54	25245.3
		11	5.82639e+07	2296.04	25245.4
		12	8.55063e+07	2104.85	25246.2
		13	7.12885e+07	1943.06	25246.7
		14	6.90652e+07	1804.29	25246
		15	5.03506e+07	1684.13	25246.8
		16	5.62549e+06	1578.96	25247.3
	20240724_Herceptin-WT_AZ14374332_AC00002944-01_mserum_t01_rep2_DG_RED.raw	t01	0	0	0	0	0	0		0	0 - 0	0	0	0
	20240724_Herceptin-WT_AZ14374332_AC00002944-01_mserum_t03_rep1_DG_RED.raw	t03	0	0	0	0	0	0		0	0 - 0	0	0	0
	20240724_Herceptin-WT_AZ14374332_AC00002944-01_mserum_t03_rep2_DG_RED.raw	t03	0	0	0	0	0	0		0	0 - 0	0	0	0
	20240724_Herceptin-WT_AZ14374332_AC00002944-01_PBS_QC_rep1_DG_RED.raw	PBS	25245	1322473752	1.10066	0.325643	32.6557	6	11 - 16	13	1029 - 1073	3.55944	3.63361	3.598
		Charge State	Intensity	MZ Centroid	Calculated Mass
		11	4.36603e+07	2296.1	25246
		12	4.94472e+07	2104.84	25246
		13	5.96464e+07	1942.89	25244.4
		14	3.70409e+07	1804.15	25243.9
		15	2.79527e+07	1683.96	25244.3
		16	1.82006e+07	1578.75	25243.9
	20240724_Herceptin-WT_AZ14374332_AC00002944-01_PBS_QC_rep2_DG_RED.raw	PBS	25246	8240290756	6.38952	1.98027	38.3858	9	9 - 17	65	962 - 1067	3.50198	3.67961	3.6
		Charge State	Intensity	MZ Centroid	Calculated Mass
		9	2.61599e+07	2806.28	25247.5
		10	8.79802e+07	2525.59	25245.9
		11	1.7209e+08	2296.11	25246.1
		12	2.57001e+08	2104.88	25246.5
		13	2.30071e+08	1942.99	25245.8
		14	1.87037e+08	1804.18	25244.4
		15	1.67067e+08	1684.04	25245.5
		16	8.61263e+07	1578.83	25245.1
		17	3.72469e+06	1486.12	25246.9
	20240724_Herceptin-WT_AZ14374332_AC00002944-01_PBS_QC_rep1_DG_RED.raw	PBS	25246.3	4308534920	3.58588	1.06092	42.2113	10	9 - 18	38	1008 - 1108	3.52385	3.69265	3.635
		Charge State	Intensity	MZ Centroid	Calculated Mass
		9	2.74843e+07	2806.28	25247.4
		10	5.59633e+07	2525.64	25246.4
		11	1.10857e+08	2296.09	25245.9
		12	1.36694e+08	2104.8	25245.5
		13	1.3873e+08	1943.02	25246.2
		14	1.10418e+08	1804.28	25245.8
		15	7.44495e+07	1684.01	25245
		16	4.08016e+07	1578.85	25245.4
		17	5.86539e+06	1486.08	25246.3
		18	1.5536e+06	1403.72	25248.7
54789	13.1624	3.64477	0.59579	60.8071	3.01485	5	29497.3	0	0	0	2.6185e+08	0	1	2.77043e+09	4.93916	2	6.67511e+09	33.1582	2	3.71288	1.13498
	Raw File Name	Condition	Average Mass	Sum Intensity	Relative Abundance	Fractional Abundance	Score	Number of Charge States	Charge State Distribution	Number of Detected Intervals	Scan Range	Start Time (min)	Stop Time (min)	Apex RT
	20240724_Herceptin-WT_AZ14374332_AC00002944-01_mserum_t00_rep1_DG_RED.raw	t00	54789.8	261850448	0.258205	0.0788938	50.7955	9	23 - 31	3	1192 - 1226	3.75575	3.81308	3.784
		Charge State	Intensity	MZ Centroid	Calculated Mass
		23	3.25388e+06	2383.3	54792.8
		24	3.77934e+06	2283.97	54791.1
		25	5.8582e+06	2192.41	54785
		26	8.78758e+06	2108.48	54794.4
		27	7.96639e+06	2030.31	54791.2
		28	5.99514e+06	1957.84	54791.3
		29	6.84326e+06	1890.26	54788.3
		30	6.88613e+06	1827.2	54785.7
		31	5.54133e+06	1768.4	54789.1
	20240724_Herceptin-WT_AZ14374332_AC00002944-01_mserum_t00_rep2_DG_RED.raw	t00	0	0	0	0	0	0		0	0 - 0	0	0	0
	20240724_Herceptin-WT_AZ14374332_AC00002944-01_mserum_t01_rep1_DG_RED.raw	t01	54789.5	2867182660	3.09118	0.926425	56.284	13	20 - 32	24	1056 - 1149	3.63459	3.79152	3.68
		Charge State	Intensity	MZ Centroid	Calculated Mass
		20	8.80534e+06	2740.52	54790.3
		21	9.89797e+06	2610.13	54791.5
		22	1.80271e+07	2491.58	54792.5
		23	3.0816e+07	2383.17	54789.8
		24	4.61875e+07	2283.92	54790
		25	5.25051e+07	2192.56	54788.9
		26	5.86594e+07	2108.34	54790.8
		27	6.48151e+07	2030.22	54788.7
		28	6.78532e+07	1957.76	54789.1
		29	8.62142e+07	1890.29	54789.2
		30	6.47155e+07	1827.25	54787.4
		31	3.65204e+07	1768.47	54791.3
		32	2.41575e+06	1713.18	54789.5
	20240724_Herceptin-WT_AZ14374332_AC00002944-01_mserum_t01_rep2_DG_RED.raw	t01	54788.9	2673667704	3.06728	0.866507	65.08	14	19 - 32	20	1062 - 1122	3.64265	3.74386	3.7
		Charge State	Intensity	MZ Centroid	Calculated Mass
		19	1.56316e+07	2884.53	54786.9
		20	1.22891e+07	2740.46	54789
		21	2.69073e+07	2609.82	54785.1
		22	3.77089e+07	2491.46	54789.9
		23	4.07086e+07	2383.02	54786.3
		24	4.54215e+07	2283.82	54787.4
		25	5.99039e+07	2192.48	54786.8
		26	5.90106e+07	2108.28	54789.1
		27	5.75146e+07	2030.31	54791.1
		28	4.02145e+07	1957.77	54789.3
		29	3.96027e+07	1890.34	54790.8
		30	3.5105e+07	1827.31	54789
		31	1.87807e+07	1768.49	54792
		32	1.28509e+07	1713.29	54793.2
	20240724_Herceptin-WT_AZ14374332_AC00002944-01_mserum_t03_rep1_DG_RED.raw	t03	54789.2	5110033488	8.2332	1.92903	57.4385	18	16 - 33	44	1185 - 1283	3.63832	3.8036	3.686
		Charge State	Intensity	MZ Centroid	Calculated Mass
		16	1.99062e+06	3425.79	54796.5
		17	6.24194e+06	3224.01	54791
		18	7.19908e+06	3045.01	54792.1
		19	1.07168e+07	2884.84	54792.8
		20	3.13054e+07	2740.5	54789.9
		21	4.34258e+07	2609.88	54786.4
		22	5.49061e+07	2491.44	54789.5
		23	8.85644e+07	2383.08	54787.6
		24	7.58731e+07	2283.77	54786.3
		25	1.04124e+08	2192.55	54788.5
		26	1.20201e+08	2108.31	54790
		27	1.16067e+08	2030.16	54787.2
		28	9.36352e+07	1957.79	54790
		29	8.48103e+07	1890.38	54791.9
		30	7.93125e+07	1827.36	54790.5
		31	4.74478e+07	1768.39	54788.9
		32	1.28626e+07	1713.18	54789.5
		33	1.50421e+07	1661.39	54792.5
	20240724_Herceptin-WT_AZ14374332_AC00002944-01_mserum_t03_rep2_DG_RED.raw	t03	54787.9	8240180008	21.2378	3.18843	74.4372	17	17 - 33	39	1131 - 1201	3.65353	3.77159	3.714
		Charge State	Intensity	MZ Centroid	Calculated Mass
		17	4.66755e+06	3223.74	54786.5
		18	3.8986e+07	3044.89	54789.8
		19	3.99305e+07	2884.63	54788.9
		20	6.24809e+07	2740.22	54784.2
		21	7.89072e+07	2609.99	54788.7
		22	1.08021e+08	2491.23	54785
		23	1.43388e+08	2383.01	54786.1
		24	1.17708e+08	2283.87	54788.7
		25	1.27831e+08	2192.41	54785
		26	1.06556e+08	2108.28	54789
		27	1.35778e+08	2030.15	54786.8
		28	1.26518e+08	1957.81	54790.3
		29	1.47616e+08	1890.32	54790.1
		30	1.24037e+08	1827.33	54789.5
		31	6.13244e+07	1768.37	54788.2
		32	2.5787e+07	1712.99	54783.4
		33	1.39318e+07	1661.16	54784.9
	20240724_Herceptin-WT_AZ14374332_AC00002944-01_PBS_QC_rep1_DG_RED.raw	PBS	0	0	0	0	0	0		0	0 - 0	0	0	0
	20240724_Herceptin-WT_AZ14374332_AC00002944-01_PBS_QC_rep2_DG_RED.raw	PBS	0	0	0	0	0	0		0	0 - 0	0	0	0
25263.8	22.9003	3.62509	0.592573	37.9535	1.69616	5	-27.9606	0	0	0	2.15245e+08	0	1	4.7748e+09	24.1128	2	4.64232e+09	4.57296	2	3.59175	0.539427
	Raw File Name	Condition	Average Mass	Sum Intensity	Relative Abundance	Fractional Abundance	Score	Number of Charge States	Charge State Distribution	Number of Detected Intervals	Scan Range	Start Time (min)	Stop Time (min)	Apex RT
	20240724_Herceptin-WT_AZ14374332_AC00002944-01_mserum_t00_rep1_DG_RED.raw	t00	25264.2	215244784	0.212248	0.0648518	37.1506	7	10 - 16	4	1059 - 1137	3.5314	3.663	3.56
		Charge State	Intensity	MZ Centroid	Calculated Mass
		10	2.73187e+06	2527.2	25261.9
		11	4.68686e+06	2297.82	25264.9
		12	5.09086e+06	2106.37	25264.3
		13	5.88009e+06	1944.35	25263.4
		14	5.75138e+06	1805.66	25265.1
		15	5.25146e+06	1685.23	25263.4
		16	4.43383e+06	1580.05	25264.7
	20240724_Herceptin-WT_AZ14374332_AC00002944-01_mserum_t00_rep2_DG_RED.raw	t00	0	0	0	0	0	0		0	0 - 0	0	0	0
	20240724_Herceptin-WT_AZ14374332_AC00002944-01_mserum_t01_rep1_DG_RED.raw	t01	25263	5588920520	6.02555	1.80585	39.888	8	9 - 16	50	994 - 1073	3.53005	3.66333	3.594
		Charge State	Intensity	MZ Centroid	Calculated Mass
		9	1.61176e+07	2808.03	25263.2
		10	5.82954e+07	2527.29	25262.8
		11	9.92898e+07	2297.7	25263.6
		12	1.52239e+08	2106.27	25263.2
		13	1.55848e+08	1944.28	25262.6
		14	1.22209e+08	1805.5	25262.9
		15	1.16596e+08	1685.22	25263.2
		16	7.76083e+07	1579.99	25263.7
	20240724_Herceptin-WT_AZ14374332_AC00002944-01_mserum_t01_rep2_DG_RED.raw	t01	25264.5	3960682532	4.54376	1.28362	32.8205	7	9 - 15	49	996 - 1087	3.5313	3.68486	3.594
		Charge State	Intensity	MZ Centroid	Calculated Mass
		9	1.96405e+07	2808.17	25264.5
		10	5.56996e+07	2527.48	25264.7
		11	1.01212e+08	2297.72	25263.8
		12	1.36947e+08	2106.33	25263.9
[truncated: 8,059 more rows]

## Sheet: Serum Stab_Her2BrAc
Average Mass (mean)	Average Mass CV (ppm)	Relative Abundance	Fractional Abundance	Score (mean)	Score %CV	Number of Files Observed	Delta Mass (mean)	Sum Intensity (PBS)	Sum Intensity (PBS) %CV	Number of Files (PBS)	Sum Intensity (t00)	Sum Intensity (t00) %CV	Number of Files (t00)	Sum Intensity (t01)	Sum Intensity (t01) %CV	Number of Files (t01)	Sum Intensity (t03)	Sum Intensity (t03) %CV	Number of Files (t03)	Apex RT (mean)	Apex RT %CV
25251.7	4.7846	100	19.5692	50.6541	0.416202	8	0	1.03586e+11	32.6233	2	8.3124e+10	6.9634	2	7.84869e+10	11.9808	2	9.15231e+10	14.1994	2	3.58111	0.122108
	Raw File Name	Condition	Average Mass	Sum Intensity	Relative Abundance	Fractional Abundance	Score	Number of Charge States	Charge State Distribution	Number of Detected Intervals	Scan Range	Start Time (min)	Stop Time (min)	Apex RT
	20240724_Herceptin-WT_AZ14450911_AC00002893-01_mserum_t00_rep1_DG_RED.raw	t00	25251.6	7.90311e+10	100	32.3904	48.4037	13	8 - 20	541	1147 - 1841	3.48624	4.69823	3.587
		Charge State	Intensity	MZ Centroid	Calculated Mass
		8	2.34918e+08	3157.5	25251.9
		9	1.28247e+09	2806.56	25250
		10	1.41136e+09	2526.18	25251.7
		11	2.1872e+09	2296.63	25251.9
		12	2.46524e+09	2105.32	25251.7
		13	2.1819e+09	1943.46	25251.8
		14	1.69436e+09	1804.7	25251.7
		15	1.18869e+09	1684.47	25251.9
		16	5.74935e+08	1579.25	25251.9
		17	1.22249e+08	1486.42	25252
		18	3.14224e+07	1403.84	25251.1
		19	1.20987e+07	1330.03	25251.5
		20	2.39139e+06	1263.57	25251.3
	20240724_Herceptin-WT_AZ14450911_AC00002893-01_mserum_t00_rep2_DG_RED.raw	t00	25251.7	8.72169e+10	100	30.1301	51.127	11	8 - 18	365	702 - 1391	3.48076	4.70047	3.58
		Charge State	Intensity	MZ Centroid	Calculated Mass
		8	2.21885e+08	3157.52	25252.1
		9	8.32085e+08	2806.79	25252
		10	1.60798e+09	2526.16	25251.6
		11	2.4257e+09	2296.64	25252
		12	2.61537e+09	2105.33	25251.8
		13	2.19768e+09	1943.46	25251.8
		14	1.73701e+09	1804.71	25251.8
		15	1.35332e+09	1684.47	25251.9
		16	7.76606e+08	1579.24	25251.8
		17	3.62001e+08	1486.41	25251.8
		18	6.446e+07	1404.05	25254.8
	20240724_Herceptin-WT_AZ14450911_AC00002893-01_mserum_t01_rep1_DG_RED.raw	t01	25251.7	7.18377e+10	100	25.718	51.5872	11	8 - 18	283	706 - 1384	3.48158	4.65033	3.578
		Charge State	Intensity	MZ Centroid	Calculated Mass
		8	1.72597e+08	3157.48	25251.8
		9	6.29101e+08	2806.81	25252.2
		10	1.23014e+09	2526.21	25252.1
		11	1.71737e+09	2296.62	25251.8
		12	1.9982e+09	2105.32	25251.8
		13	1.95186e+09	1943.46	25251.9
		14	1.59652e+09	1804.68	25251.5
		15	1.26434e+09	1684.47	25251.9
		16	7.17105e+08	1579.19	25250.9
		17	3.36275e+08	1486.39	25251.6
		18	6.53715e+07	1404.02	25254.3
	20240724_Herceptin-WT_AZ14450911_AC00002893-01_mserum_t01_rep2_DG_RED.raw	t01	25251.8	8.5136e+10	100	28.3864	51.0788	11	8 - 18	265	716 - 1304	3.48123	4.48786	3.58
		Charge State	Intensity	MZ Centroid	Calculated Mass
		8	2.5599e+08	3157.51	25252.1
		9	9.77129e+08	2806.68	25251.1
		10	1.59446e+09	2526.19	25251.9
		11	2.15819e+09	2296.63	25251.8
		12	2.48239e+09	2105.34	25252
		13	2.17694e+09	1943.45	25251.8
		14	1.73204e+09	1804.71	25251.9
		15	1.41579e+09	1684.44	25251.5
		16	6.96967e+08	1579.28	25252.4
		17	3.7342e+08	1486.42	25252
		18	5.35965e+07	1403.91	25252.3
	20240724_Herceptin-WT_AZ14450911_AC00002893-01_mserum_t03_rep1_DG_RED.raw	t03	25251.8	1.00712e+11	100	29.6903	53.4649	13	8 - 20	243	760 - 1377	3.48	4.53288	3.577
		Charge State	Intensity	MZ Centroid	Calculated Mass
		8	2.79675e+08	3157.47	25251.7
		9	1.15733e+09	2806.91	25253.2
		10	1.72111e+09	2526.21	25252
		11	2.47629e+09	2296.6	25251.6
		12	3.16724e+09	2105.32	25251.7
		13	2.67496e+09	1943.45	25251.7
		14	2.16195e+09	1804.72	25251.9
		15	1.44786e+09	1684.47	25252
		16	8.70634e+08	1579.29	25252.5
		17	3.26255e+08	1486.44	25252.4
		18	1.1109e+08	1403.91	25252.3
		19	2.88803e+07	1330.07	25252.2
		20	1.02124e+07	1263.61	25252
	20240724_Herceptin-WT_AZ14450911_AC00002893-01_mserum_t03_rep2_DG_RED.raw	t03	25251.9	82333690260	100	26.5782	48.5271	12	8 - 19	184	701 - 1199	3.48107	4.33277	3.578
		Charge State	Intensity	MZ Centroid	Calculated Mass
		8	1.47449e+08	3157.54	25252.3
		9	6.97389e+08	2806.72	25251.4
		10	1.54375e+09	2526.19	25251.8
		11	2.1925e+09	2296.64	25252
		12	2.39361e+09	2105.31	25251.6
		13	2.27082e+09	1943.44	25251.7
		14	1.84113e+09	1804.72	25252
		15	1.41752e+09	1684.48	25252.1
		16	6.59379e+08	1579.31	25252.8
		17	2.92337e+08	1486.49	25253.2
		18	3.43117e+07	1404.05	25254.8
		19	677323	1329.95	25249.9
	20240724_Herceptin-WT_AZ14450911_AC00002893-01_PBS_QC_rep1_DG_RED.raw	PBS	25251.8	7.96909e+10	100	27.9118	51.2682	12	8 - 19	219	702 - 1313	3.47757	4.5282	3.579
		Charge State	Intensity	MZ Centroid	Calculated Mass
		8	2.71532e+08	3157.52	25252.1
		9	7.35435e+08	2806.71	25251.3
		10	1.43038e+09	2526.21	25252.1
		11	2.18491e+09	2296.61	25251.7
		12	2.2307e+09	2105.33	25251.8
		13	1.94238e+09	1943.45	25251.8
		14	1.79764e+09	1804.71	25251.9
		15	1.19207e+09	1684.48	25252.1
		16	7.58259e+08	1579.26	25252
		17	3.28579e+08	1486.44	25252.3
		18	4.89587e+07	1403.77	25249.7
		19	3.93606e+06	1330.06	25252
	20240724_Herceptin-WT_AZ14450911_AC00002893-01_PBS_QC_rep2_DG_RED.raw	PBS	25251.6	127481792980	100	33.2525	49.7758	13	8 - 20	259	977 - 1590	3.48578	4.53005	3.589
		Charge State	Intensity	MZ Centroid	Calculated Mass
		8	3.21458e+08	3157.42	25251.3
		9	7.82268e+08	2806.7	25251.2
		10	1.885e+09	2526.16	25251.6
		11	3.52562e+09	2296.63	25251.8
		12	4.72982e+09	2105.3	25251.5
		13	3.64471e+09	1943.46	25251.9
		14	2.61045e+09	1804.7	25251.7
		15	1.71305e+09	1684.45	25251.6
		16	9.96843e+08	1579.18	25250.7
		17	4.08204e+08	1486.37	25251.2
		18	7.40983e+07	1403.94	25252.8
		19	7.51405e+06	1330.06	25252
		20	1.72625e+06	1263.62	25252.2
54615.2	3.36471	79.6238	15.5817	99.2788	0.47288	8	29363.5	8.34847e+10	28.8549	2	5.71661e+10	11.1821	2	6.74059e+10	12.5965	2	7.59775e+10	5.96932	2	3.6996	0.087188
	Raw File Name	Condition	Average Mass	Sum Intensity	Relative Abundance	Fractional Abundance	Score	Number of Charge States	Charge State Distribution	Number of Detected Intervals	Scan Range	Start Time (min)	Stop Time (min)	Apex RT
	20240724_Herceptin-WT_AZ14450911_AC00002893-01_mserum_t00_rep1_DG_RED.raw	t00	54615.1	52646009580	66.6143	21.5766	101.405	21	16 - 36	153	1220 - 1463	3.61386	4.02549	3.7
		Charge State	Intensity	MZ Centroid	Calculated Mass
		16	3.5339e+07	3414.53	54616.3
		17	7.51785e+07	3213.6	54614
		18	8.20925e+07	3035.03	54612.5
		19	1.57781e+08	2875.39	54613.3
		20	2.12683e+08	2731.75	54614.8
		21	2.57803e+08	2601.76	54615.8
		22	4.19226e+08	2483.53	54615.6
		23	4.39847e+08	2375.61	54615.8
		24	5.44831e+08	2276.67	54616
		25	6.67243e+08	2185.6	54614.8
		26	5.88623e+08	2101.6	54615.5
		27	6.90174e+08	2023.74	54613.7
		28	6.58358e+08	1951.57	54615.8
		29	6.30007e+08	1884.28	54614.8
		30	5.7693e+08	1821.48	54614.1
		31	5.51513e+08	1762.79	54615.2
		32	4.23147e+08	1707.73	54615
		33	3.48059e+08	1656.01	54615
		34	2.07083e+08	1607.37	54616.3
		35	1.26275e+08	1561.46	54615.7
		36	1.85311e+06	1518.01	54612.1
	20240724_Herceptin-WT_AZ14450911_AC00002893-01_mserum_t00_rep2_DG_RED.raw	t00	54615.1	61686181222	70.7273	21.3102	100.503	21	16 - 36	178	775 - 1091	3.61065	4.14612	3.697
		Charge State	Intensity	MZ Centroid	Calculated Mass
		16	2.14913e+07	3414.5	54615.9
		17	1.159e+08	3213.68	54615.4
		18	2.03722e+08	3035.2	54615.5
		19	2.19744e+08	2875.5	54615.3
		20	2.19035e+08	2731.87	54617.3
		21	3.35272e+08	2601.75	54615.6
		22	4.1501e+08	2483.49	54614.6
		23	5.34723e+08	2375.6	54615.7
		24	6.48584e+08	2276.66	54615.8
		25	6.82302e+08	2185.62	54615.2
		26	7.6161e+08	2101.55	54614.1
		27	8.91849e+08	2023.8	54615.4
		28	7.72227e+08	1951.59	54616.4
		29	8.42635e+08	1884.28	54614.9
		30	7.91567e+08	1821.52	54615.4
		31	6.1148e+08	1762.76	54614.4
		32	4.74632e+08	1707.77	54616.3
		33	3.23125e+08	1656.02	54615.6
		34	2.28757e+08	1607.3	54614.1
		35	1.07161e+08	1561.48	54616.7
		36	2.60458e+07	1518.1	54615.5
	20240724_Herceptin-WT_AZ14450911_AC00002893-01_mserum_t01_rep1_DG_RED.raw	t01	54615.6	61401999124	85.4732	21.982	93.4602	20	16 - 35	191	778 - 1118	3.60872	4.18524	3.698
		Charge State	Intensity	MZ Centroid	Calculated Mass
		16	3.16841e+07	3414.57	54617
		17	6.8851e+07	3213.68	54615.4
		18	1.23152e+08	3035.34	54618
		19	1.61696e+08	2875.48	54615
		20	2.5204e+08	2731.82	54616.2
		21	3.31835e+08	2601.73	54615.2
		22	4.3346e+08	2483.55	54615.9
		23	5.06732e+08	2375.56	54614.6
		24	5.51473e+08	2276.62	54614.7
		25	6.97943e+08	2185.63	54615.6
		26	8.09306e+08	2101.6	54615.4
		27	8.17759e+08	2023.8	54615.5
		28	8.85818e+08	1951.54	54614.8
		29	8.13575e+08	1884.32	54616.1
		30	7.52533e+08	1821.53	54615.7
		31	6.81927e+08	1762.76	54614.4
		32	5.58294e+08	1707.81	54617.7
		33	3.87339e+08	1656.03	54615.8
		34	1.10517e+08	1607.28	54613.4
		35	3.97285e+07	1561.39	54613.2
	20240724_Herceptin-WT_AZ14450911_AC00002893-01_mserum_t01_rep2_DG_RED.raw	t01	54615.4	73409820094	86.2265	24.4766	100.389	21	16 - 36	236	790 - 1099	3.61045	4.13365	3.698
		Charge State	Intensity	MZ Centroid	Calculated Mass
		16	7.67046e+07	3414.6	54617.5
		17	1.18113e+08	3213.78	54617.1
		18	1.79574e+08	3035.27	54616.8
		19	2.73925e+08	2875.45	54614.5
		20	3.26531e+08	2731.81	54616
		21	3.45007e+08	2601.74	54615.4
		22	4.43302e+08	2483.5	54614.8
		23	5.98653e+08	2375.53	54614.1
		24	7.38273e+08	2276.63	54615
		25	8.24107e+08	2185.63	54615.6
		26	9.22204e+08	2101.59	54615.1
		27	9.99619e+08	2023.8	54615.5
		28	9.14554e+08	1951.56	54615.5
		29	9.2745e+08	1884.29	54615.2
		30	8.4629e+08	1821.57	54616.8
		31	7.36328e+08	1762.78	54615
		32	6.47367e+08	1707.8	54617.4
		33	5.03837e+08	1656	54614.8
		34	3.11786e+08	1607.34	54615.2
		35	1.50821e+08	1561.43	54614.7
		36	2.0812e+06	1517.94	54609.4
	20240724_Herceptin-WT_AZ14450911_AC00002893-01_mserum_t03_rep1_DG_RED.raw	t03	54615.1	79184463052	78.6243	23.3438	100.148	20	16 - 35	225	837 - 1151	3.61091	4.14223	3.699
		Charge State	Intensity	MZ Centroid	Calculated Mass
		16	8.45855e+07	3414.37	54613.9
		17	1.72629e+08	3213.64	54614.8
		18	2.10782e+08	3035.19	54615.3
		19	2.62491e+08	2875.5	54615.4
		20	3.54901e+08	2731.78	54615.4
		21	4.27284e+08	2601.74	54615.5
		22	4.85792e+08	2483.56	54616.2
		23	6.71956e+08	2375.59	54615.5
		24	8.0854e+08	2276.64	54615.2
		25	9.32426e+08	2185.6	54614.9
		26	1.01064e+09	2101.6	54615.5
		27	1.07512e+09	2023.8	54615.5
		28	9.47384e+08	1951.53	54614.5
		29	9.56711e+08	1884.26	54614.4
		30	9.28911e+08	1821.46	54613.6
		31	8.18335e+08	1762.79	54615.3
		32	6.38136e+08	1707.74	54615.5
		33	4.29347e+08	1655.97	54613.9
		34	2.77944e+08	1607.29	54613.6
		35	6.75499e+07	1561.51	54617.5
	20240724_Herceptin-WT_AZ14450911_AC00002893-01_mserum_t03_rep2_DG_RED.raw	t03	54615.1	72770519082	88.3849	23.4911	93.4146	21	16 - 36	239	772 - 1088	3.60691	4.14233	3.698
		Charge State	Intensity	MZ Centroid	Calculated Mass
		16	8.64944e+07	3414.5	54615.9
		17	1.09655e+08	3213.58	54613.8
		18	1.2445e+08	3035.09	54613.4
		19	1.86051e+08	2875.45	54614.4
		20	2.57377e+08	2731.72	54614.2
		21	4.11934e+08	2601.69	54614.3
		22	5.13185e+08	2483.5	54614.9
		23	6.55389e+08	2375.58	54615.2
		24	7.39404e+08	2276.66	54615.7
		25	9.02964e+08	2185.65	54616
		26	9.67429e+08	2101.58	54615
		27	1.01394e+09	2023.77	54614.5
		28	8.83384e+08	1951.57	54615.7
		29	9.54524e+08	1884.32	54616
		30	8.8615e+08	1821.52	54615.5
		31	8.37819e+08	1762.78	54614.9
		32	5.98139e+08	1707.73	54615.2
		33	4.29505e+08	1656.01	54615.1
		34	1.18956e+08	1607.36	54615.8
		35	5.4596e+07	1561.41	54614.1
		36	1.24707e+07	1518.15	54617.1
	20240724_Herceptin-WT_AZ14450911_AC00002893-01_PBS_QC_rep1_DG_RED.raw	PBS	54615.2	66450868878	83.3857	23.2745	101.38	21	16 - 36	211	779 - 1086	3.61431	4.13447	3.7
		Charge State	Intensity	MZ Centroid	Calculated Mass
		16	4.73438e+07	3414.48	54615.5
		17	1.10093e+08	3213.69	54615.7
		18	1.52243e+08	3035.13	54614.3
		19	2.06377e+08	2875.53	54616
		20	2.67909e+08	2731.71	54614
		21	3.99892e+08	2601.74	54615.4
		22	4.24404e+08	2483.53	54615.5
		23	6.0628e+08	2375.55	54614.5
		24	5.92588e+08	2276.62	54614.8
		25	8.05275e+08	2185.61	54615
		26	8.2699e+08	2101.6	54615.3
		27	9.59632e+08	2023.81	54615.6
		28	8.89903e+08	1951.56	54615.6
		29	8.29042e+08	1884.3	54615.4
		30	8.07328e+08	1821.5	54614.8
		31	7.33875e+08	1762.78	54614.9
		32	5.22761e+08	1707.75	54615.6
		33	3.40065e+08	1656.01	54615.2
		34	1.81033e+08	1607.33	54615
		35	1.16983e+08	1561.43	54614.8
		36	2.2756e+07	1518.09	54614.8
	20240724_Herceptin-WT_AZ14450911_AC00002893-01_PBS_QC_rep2_DG_RED.raw	PBS	54615.4	100518432932	78.8492	26.2193	103.53	21	16 - 36	268	1055 - 1404	3.61769	4.20798	3.707
		Charge State	Intensity	MZ Centroid	Calculated Mass
		16	2.44802e+08	3414.52	54616.2
		17	3.69561e+08	3213.57	54613.6
		18	3.62961e+08	3035.29	54617
		19	3.44324e+08	2875.51	54615.5
		20	3.96875e+08	2731.79	54615.6
		21	5.40672e+08	2601.67	54613.8
		22	6.75151e+08	2483.48	54614.4
		23	7.77653e+08	2375.58	54615.1
		24	8.98996e+08	2276.63	54614.9
		25	1.10302e+09	2185.65	54616.2
		26	1.11976e+09	2101.61	54615.7
		27	1.33802e+09	2023.76	54614.3
		28	1.24751e+09	1951.54	54615
		29	1.28317e+09	1884.31	54615.8
		30	9.74463e+08	1821.53	54615.5
		31	9.99419e+08	1762.8	54615.5
		32	7.46809e+08	1707.71	54614.5
		33	6.12543e+08	1656	54614.7
		34	3.19686e+08	1607.33	54615.1
		35	5.3994e+07	1561.47	54616.2
		36	1.21009e+07	1518.24	54620.4
25273.5	6.54042	24.9411	4.88077	50.0618	0.359596	5	21.7482	28004034803	0	1	1.33317e+10	136.161	2	2.88845e+10	0	1	2.76603e+10	0	1	3.56981	0.414829
	Raw File Name	Condition	Average Mass	Sum Intensity	Relative Abundance	Fractional Abundance	Score	Number of Charge States	Charge State Distribution	Number of Detected Intervals	Scan Range	Start Time (min)	Stop Time (min)	Apex RT
	20240724_Herceptin-WT_AZ14450911_AC00002893-01_mserum_t00_rep1_DG_RED.raw	t00	25273.4	26167536646	33.1104	10.7246	50.6948	10	8 - 17	79	1148 - 1478	3.48885	4.05106	3.582
		Charge State	Intensity	MZ Centroid	Calculated Mass
		8	1.05937e+08	3160.11	25272.9
		9	3.17505e+08	2809.18	25273.6
		10	5.9774e+08	2528.4	25273.9
		11	6.0397e+08	2298.64	25274
		12	5.1226e+08	2107.16	25273.8
		13	4.63763e+08	1945.16	25274
		14	5.23653e+08	1806.27	25273.7
		15	5.23368e+08	1685.92	25273.7
		16	3.46215e+08	1580.65	25274.2
		17	1.17237e+08	1487.7	25273.7
	20240724_Herceptin-WT_AZ14450911_AC00002893-01_mserum_t00_rep2_DG_RED.raw	t00	25273.8	495935924	0.568623	0.171327	49.2108	10	8 - 17	3	721 - 814	3.51928	3.67645	3.545
		Charge State	Intensity	MZ Centroid	Calculated Mass
		8	1.6441e+06	3160.32	25274.5
		9	4.10673e+06	2809.39	25275.4
		10	9.40166e+06	2528.48	25274.7
		11	1.0576e+07	2298.5	25272.4
		12	8.76836e+06	2107.25	25274.9
		13	7.87786e+06	1945.2	25274.5
		14	9.73744e+06	1806.31	25274.2
		15	1.18337e+07	1685.81	25272
		16	7.08911e+06	1580.61	25273.6
		17	2.76127e+06	1487.66	25273
	20240724_Herceptin-WT_AZ14450911_AC00002893-01_mserum_t01_rep1_DG_RED.raw	t01	25273.4	28884519989	40.208	10.3407	50.2555	12	8 - 19	77	708 - 815	3.48728	3.67111	3.577
		Charge State	Intensity	MZ Centroid	Calculated Mass
		8	7.27802e+07	3160.12	25272.9
		9	2.57656e+08	2809.13	25273.1
		10	5.6838e+08	2528.42	25274.1
		11	6.5472e+08	2298.6	25273.5
		12	6.08333e+08	2107.18	25274.1
		13	5.88931e+08	1945.18	25274.2
		14	5.75732e+08	1806.27	25273.7
		15	6.07146e+08	1685.92	25273.6
		16	4.06387e+08	1580.58	25273.2
		17	1.44524e+08	1487.7	25273.7
		18	1.99552e+06	1405.09	25273.4
		19	330716	1331.1	25271.7
	20240724_Herceptin-WT_AZ14450911_AC00002893-01_mserum_t01_rep2_DG_RED.raw	t01	0	0	0	0	0	0		0	0 - 0	0	0	0
	20240724_Herceptin-WT_AZ14450911_AC00002893-01_mserum_t03_rep1_DG_RED.raw	t03	25273.3	2.76603e+10	27.4646	8.15433	49.0546	11	8 - 18	78	764 - 873	3.48729	3.67161	3.569
		Charge State	Intensity	MZ Centroid	Calculated Mass
		8	1.00192e+08	3160.19	25273.5
		9	2.40276e+08	2809.19	25273.6
		10	5.58529e+08	2528.39	25273.8
		11	6.46379e+08	2298.59	25273.4
		12	5.71078e+08	2107.1	25273.1
		13	5.45907e+08	1945.15	25273.9
		14	5.21984e+08	1806.25	25273.4
		15	5.17614e+08	1685.94	25274.1
		16	2.98134e+08	1580.59	25273.3
		17	1.14279e+08	1487.62	25272.4
		18	2.78156e+06	1404.99	25271.7
	20240724_Herceptin-WT_AZ14450911_AC00002893-01_mserum_t03_rep2_DG_RED.raw	t03	0	0	0	0	0	0		0	0 - 0	0	0	0
	20240724_Herceptin-WT_AZ14450911_AC00002893-01_PBS_QC_rep1_DG_RED.raw	PBS	25273.5	28004034596	35.1408	9.80843	51.0932	13	8 - 20	80	704 - 814	3.48333	3.6733	3.577
		Charge State	Intensity	MZ Centroid	Calculated Mass
		8	1.32463e+08	3160.23	25273.8
		9	2.93118e+08	2809.13	25273.1
		10	4.42689e+08	2528.34	25273.3
		11	6.72708e+08	2298.66	25274.2
		12	7.28974e+08	2107.07	25272.7
		13	4.61871e+08	1945.17	25274.1
		14	5.60638e+08	1806.24	25273.2
		15	5.47309e+08	1685.91	25273.5
		16	3.59276e+08	1580.59	25273.4
		17	1.79823e+08	1487.67	25273.3
		18	7.65419e+06	1405.04	25272.5
		19	1.20182e+06	1331.16	25273
		20	518074	1264.66	25273
	20240724_Herceptin-WT_AZ14450911_AC00002893-01_PBS_QC_rep2_DG_RED.raw	PBS	0	0	0	0	0	0		0	0 - 0	0	0	0
25271.9	10.7506	17.4934	3.42331	49.4303	2.54753	4	20.1687	1.01458e+10	0	1	1.68264e+10	0	1	1.78539e+10	0	1	1.75763e+10	0	1	3.58317	0.142539
	Raw File Name	Condition	Average Mass	Sum Intensity	Relative Abundance	Fractional Abundance	Score	Number of Charge States	Charge State Distribution	Number of Detected Intervals	Scan Range	Start Time (min)	Stop Time (min)	Apex RT
	20240724_Herceptin-WT_AZ14450911_AC00002893-01_mserum_t00_rep1_DG_RED.raw	t00	0	0	0	0	0	0		0	0 - 0	0	0	0
	20240724_Herceptin-WT_AZ14450911_AC00002893-01_mserum_t00_rep2_DG_RED.raw	t00	25272	16826415992	19.2926	5.81289	50.7264	10	8 - 17	78	705 - 813	3.48931	3.67476	3.58
		Charge State	Intensity	MZ Centroid	Calculated Mass
		8	5.20322e+07	3160.28	25274.1
		9	1.79092e+08	2809.03	25272.2
		10	3.58935e+08	2528.22	25272.1
		11	3.67201e+08	2298.47	25272.1
		12	2.74987e+08	2106.96	25271.4
		13	2.84457e+08	1944.99	25271.7
		14	3.24263e+08	1806.15	25272
		15	3.34895e+08	1685.8	25271.9
		16	2.07885e+08	1580.47	25271.4
		17	5.37828e+07	1487.64	25272.7
	20240724_Herceptin-WT_AZ14450911_AC00002893-01_mserum_t01_rep1_DG_RED.raw	t01	0	0	0	0	0	0		0	0 - 0	0	0	0
	20240724_Herceptin-WT_AZ14450911_AC00002893-01_mserum_t01_rep2_DG_RED.raw	t01	25272	17853929728	20.9711	5.95293	52.8424	10	8 - 17	75	721 - 826	3.4928	3.67116	3.582
		Charge State	Intensity	MZ Centroid	Calculated Mass
		8	1.00326e+08	3160.02	25272.1
		9	2.02606e+08	2809.02	25272.2
		10	3.99687e+08	2528.26	25272.6
		11	3.51532e+08	2298.43	25271.7
		12	2.96199e+08	2106.94	25271.2
		13	2.73935e+08	1945.01	25272
		14	3.25828e+08	1806.15	25272
		15	3.25571e+08	1685.78	25271.6
		16	1.90443e+08	1580.47	25271.4
		17	2.90749e+07	1487.47	25269.9
	20240724_Herceptin-WT_AZ14450911_AC00002893-01_mserum_t03_rep1_DG_RED.raw	t03	0	0	0	0	0	0		0	0 - 0	0	0	0
	20240724_Herceptin-WT_AZ14450911_AC00002893-01_mserum_t03_rep2_DG_RED.raw	t03	25272.2	17576285528	21.3476	5.67381	52.1608	10	8 - 17	73	704 - 808	3.48961	3.66766	3.58
		Charge State	Intensity	MZ Centroid	Calculated Mass
		8	5.20922e+07	3160.26	25274
		9	1.9664e+08	2809	25272
		10	3.69738e+08	2528.2	25272
		11	3.81063e+08	2298.45	25271.9
		12	3.37262e+08	2107.01	25272
		13	3.08907e+08	1945.05	25272.5
		14	3.02208e+08	1806.09	25271.1
		15	3.62492e+08	1685.8	25272
		16	2.58818e+08	1580.54	25272.5
		17	7.78296e+07	1487.58	25271.8
	20240724_Herceptin-WT_AZ14450911_AC00002893-01_PBS_QC_rep1_DG_RED.raw	PBS	0	0	0	0	0	0		0	0 - 0	0	0	0
	20240724_Herceptin-WT_AZ14450911_AC00002893-01_PBS_QC_rep2_DG_RED.raw	PBS	25271.5	10145765532	7.9586	2.64643	41.9915	10	8 - 17	70	980 - 1091	3.49108	3.67842	3.591
		Charge State	Intensity	MZ Centroid	Calculated Mass
		8	2.9239e+07	3159.87	25270.9
		9	6.79052e+07	2808.93	25271.3
		10	1.69816e+08	2528.09	25270.8
		11	2.20538e+08	2298.48	25272.2
		12	2.16522e+08	2106.89	25270.6
		13	2.16186e+08	1944.92	25270.8
		14	2.20094e+08	1806.12	25271.6
		15	1.84228e+08	1685.86	25272.7
		16	8.08167e+07	1580.48	25271.6
		17	2.62841e+06	1487.67	25273.2
54570.7	6.4542	14.6003	2.85716	73.6871	1.43975	8	29319	16931480348	52.5361	2	1.11647e+10	12.269	2	1.02695e+10	2.60977	2	1.37165e+10	2.19183	2	3.71352	0.172751
	Raw File Name	Condition	Average Mass	Sum Intensity	Relative Abundance	Fractional Abundance	Score	Number of Charge States	Charge State Distribution	Number of Detected Intervals	Scan Range	Start Time (min)	Stop Time (min)	Apex RT
	20240724_Herceptin-WT_AZ14450911_AC00002893-01_mserum_t00_rep1_DG_RED.raw	t00	54570.8	10196127528	12.9014	4.17882	77.6955	16	19 - 34	48	1237 - 1315	3.64251	3.77405	3.708
		Charge State	Intensity	MZ Centroid	Calculated Mass
		19	1.24076e+07	2873.03	54568.4
		20	3.72846e+07	2729.59	54571.6
		21	4.86974e+07	2599.61	54570.7
		22	7.18381e+07	2481.45	54569.8
		23	7.63232e+07	2373.6	54569.6
		24	1.03471e+08	2274.84	54571.9
		25	1.39042e+08	2183.88	54571.9
		26	1.71204e+08	2099.94	54572.2
		27	1.68406e+08	2022.11	54569.7
		28	1.82795e+08	1949.93	54569.8
		29	2.07965e+08	1882.79	54571.7
		30	2.39059e+08	1820.01	54570
		31	1.66329e+08	1761.38	54571.6
		32	1.08369e+08	1706.33	54570.2
		33	1.08007e+08	1654.66	54570.6
		34	2.06948e+06	1606.11	54573.4
	20240724_Herceptin-WT_AZ14450911_AC00002893-01_mserum_t00_rep2_DG_RED.raw	t00	54570.4	12133321512	13.9117	4.1916	70.2017	16	19 - 34	47	793 - 874	3.641	3.7776	3.712
		Charge State	Intensity	MZ Centroid	Calculated Mass
		19	1.50538e+07	2873.31	54573.7
		20	3.86456e+07	2729.6	54571.8
		21	3.80783e+07	2599.6	54570.4
		22	8.75952e+07	2481.56	54572.2
		23	1.35135e+08	2373.67	54571.2
		24	1.31246e+08	2274.71	54569
		25	1.52545e+08	2183.85	54571
		26	2.10868e+08	2099.93	54571.9
		27	2.27825e+08	2022.02	54567.4
		28	2.35368e+08	1949.95	54570.3
		29	2.36686e+08	1882.74	54570.3
		30	2.40406e+08	1820.03	54570.6
		31	1.87683e+08	1761.34	54570.3
		32	9.71401e+07	1706.25	54567.8
		33	5.6723e+07	1654.5	54565.2
		34	5.67037e+06	1606.03	54570.7
	20240724_Herceptin-WT_AZ14450911_AC00002893-01_mserum_t01_rep1_DG_RED.raw	t01	54571	10080018984	14.0317	3.60866	65.8289	14	20 - 33	43	795 - 879	3.63744	3.77905	3.703
		Charge State	Intensity	MZ Centroid	Calculated Mass
		20	2.46043e+07	2729.44	54568.6
		21	5.55626e+07	2599.58	54570.1
		22	7.18779e+07	2481.52	54571.3
		23	1.02655e+08	2373.58	54569.3
		24	1.24151e+08	2274.84	54572
		25	1.41497e+08	2183.85	54571.1
		26	1.78491e+08	2099.97	54573
		27	1.97756e+08	2022.16	54571
		28	2.40841e+08	1949.98	54571.2
		29	1.97816e+08	1882.73	54570
		30	2.18849e+08	1820.11	54573
		31	1.33342e+08	1761.31	54569.3
		32	8.14897e+07	1706.23	54567.1
		33	3.44002e+06	1654.4	54561.8
	20240724_Herceptin-WT_AZ14450911_AC00002893-01_mserum_t01_rep2_DG_RED.raw	t01	54570.5	10459043320	12.2851	3.4873	66.4908	17	19 - 35	47	817 - 896	3.656	3.7892	3.72
		Charge State	Intensity	MZ Centroid	Calculated Mass
		19	1.10741e+06	2873.47	54576.8
		20	3.97319e+06	2729.49	54569.7
		21	5.10015e+07	2599.51	54568.6
		22	7.873e+07	2481.49	54570.5
		23	1.13037e+08	2373.58	54569.1
		24	1.19151e+08	2274.88	54573
		25	1.53971e+08	2183.7	54567.3
		26	1.9811e+08	2099.83	54569.5
		27	2.14999e+08	2022.18	54571.7
		28	1.95725e+08	1949.92	54569.4
		29	2.04975e+08	1882.83	54572.9
		30	2.01726e+08	1819.97	54568.9
		31	1.60611e+08	1761.38	54571.4
		32	6.87528e+07	1706.22	54566.8
		33	7.64025e+07	1654.61	54569
		34	1.90407e+07	1605.98	54569.1
		35	7.30181e+06	1560.19	54571.3
	20240724_Herceptin-WT_AZ14450911_AC00002893-01_mserum_t03_rep1_DG_RED.raw	t03	54571.3	13929057024	13.8305	4.10632	73.5732	16	19 - 34	47	866 - 947	3.65981	3.79647	3.716
		Charge State	Intensity	MZ Centroid	Calculated Mass
		19	1.14265e+07	2873.23	54572.1
		20	1.5431e+07	2729.75	54574.8
		21	7.88297e+07	2599.71	54572.8
		22	8.09192e+07	2481.52	54571.2
		23	1.10766e+08	2373.63	54570.4
		24	1.5883e+08	2274.94	54574.3
		25	2.27245e+08	2183.82	54570.2
		26	2.27533e+08	2099.95	54572.6
		27	2.55436e+08	2022.09	54569.4
		28	2.23011e+08	1950.01	54572.1
		29	2.24511e+08	1882.76	54570.9
		30	2.27684e+08	1820.11	54573
		31	2.40299e+08	1761.42	54572.8
		32	1.84209e+08	1706.37	54571.6
		33	1.13374e+08	1654.66	54570.6
		34	1.81369e+07	1606.17	54575.7
	20240724_Herceptin-WT_AZ14450911_AC00002893-01_mserum_t03_rep2_DG_RED.raw	t03	54570.8	13503885168	16.4014	4.35919	81.1328	17	18 - 34	44	792 - 873	3.64066	3.7773	3.71
		Charge State	Intensity	MZ Centroid	Calculated Mass
		18	835299	3032.62	54569
		19	6.12345e+06	2873.38	54575.1
		20	4.53816e+07	2729.43	54568.4
		21	6.87971e+07	2599.7	54572.6
		22	8.87115e+07	2481.45	54569.8
		23	1.21259e+08	2373.66	54570.9
		24	1.50734e+08	2274.86	54572.4
		25	1.52674e+08	2183.76	54568.9
		26	1.82878e+08	2099.86	54570.3
		27	1.86249e+08	2022.07	54568.7
		28	2.10536e+08	1950	54571.9
		29	2.4896e+08	1882.71	54569.3
		30	2.4101e+08	1820.06	54571.5
		31	2.14942e+08	1761.41	54572.4
		32	1.8401e+08	1706.34	54570.7
		33	1.525e+08	1654.72	54572.5
		34	8.06954e+07	1606.03	54570.6
	20240724_Herceptin-WT_AZ14450911_AC00002893-01_PBS_QC_rep1_DG_RED.raw	PBS	54570.8	10641671120	13.3537	3.72725	65.4311	15	20 - 34	44	802 - 879	3.65309	3.78297	3.717
		Charge State	Intensity	MZ Centroid	Calculated Mass
		20	3.73388e+07	2729.69	54573.6
		21	7.19149e+07	2599.65	54571.5
		22	1.04556e+08	2481.56	54572.2
		23	1.02365e+08	2373.67	54571.4
		24	1.40682e+08	2274.77	54570.2
		25	1.7587e+08	2183.84	54570.9
		26	1.76803e+08	2099.89	54570.9
		27	2.57871e+08	2022.15	54570.7
		28	2.00844e+08	1949.87	54568.2
		29	2.23977e+08	1882.76	54570.8
		30	1.72397e+08	1819.94	54568
		31	8.86466e+07	1761.35	54570.5
		32	4.67826e+07	1706.44	54573.9
		33	2.19031e+07	1654.76	54573.8
		34	1.40272e+07	1606.09	54572.7
	20240724_Herceptin-WT_AZ14450911_AC00002893-01_PBS_QC_rep2_DG_RED.raw	PBS	54570.2	23221289200	18.2154	6.05707	89.1425	20	16 - 35	72	1076 - 1178	3.65314	3.82516	3.722
		Charge State	Intensity	MZ Centroid	Calculated Mass
		16	1.40475e+07	3411.67	54570.6
		17	2.05251e+07	3211.27	54574.5
		18	1.35056e+07	3032.85	54573.1
		19	4.12676e+07	2872.95	54567
		20	5.9916e+07	2729.62	54572.2
		21	1.28618e+08	2599.56	54569.5
		22	1.63736e+08	2481.5	54570.8
		23	2.00211e+08	2373.62	54570.1
		24	1.85153e+08	2274.75	54569.7
		25	3.2612e+08	2183.81	54570.1
		26	3.25301e+08	2099.83	54569.4
		27	3.4734e+08	2022.12	54570.1
		28	3.01824e+08	1949.93	54569.9
		29	3.7397e+08	1882.75	54570.5
		30	3.85769e+08	1820.09	54572.5
		31	3.19052e+08	1761.28	54568.5
		32	3.38776e+08	1706.27	54568.5
		33	2.08885e+08	1654.66	54570.6
		34	1.79941e+08	1606	54569.7
		35	3.15519e+07	1560.09	54567.8
54636.6	14.2776	14.4721	2.83207	74.8516	1.64795	6	29384.8	0	0	0	8.04009e+09	17.2917	2	1.45718e+10	10.8697	2	1.61067e+10	21.8294	2	3.6988	0.145962
	Raw File Name	Condition	Average Mass	Sum Intensity	Relative Abundance	Fractional Abundance	Score	Number of Charge States	Charge State Distribution	Number of Detected Intervals	Scan Range	Start Time (min)	Stop Time (min)	Apex RT
	20240724_Herceptin-WT_AZ14450911_AC00002893-01_mserum_t00_rep1_DG_RED.raw	t00	54637.6	9023157308	11.4172	3.69808	68.5884	18	16 - 33	53	1229 - 1428	3.62904	3.96592	3.702
		Charge State	Intensity	MZ Centroid	Calculated Mass
		16	9.56642e+06	3415.58	54633.2
		17	2.45082e+07	3215.06	54638.8
		18	2.04354e+07	3036.57	54640.1
		19	6.19146e+07	2876.68	54637.7
		20	8.36661e+07	2732.84	54636.6
		21	1.15624e+08	2602.73	54636.1
		22	1.19184e+08	2484.56	54638.2
		23	1.45591e+08	2376.51	54636.5
		24	1.38801e+08	2277.5	54635.8
		25	1.82844e+08	2186.39	54634.7
		26	1.51028e+08	2102.41	54636.6
		27	1.35795e+08	2024.6	54636.9
		28	1.17209e+08	1952.36	54637.9
		29	8.58559e+07	1885.14	54640
		30	8.06631e+07	1822.35	54640.4
		31	8.12232e+07	1763.52	54638
		32	2.91784e+07	1708.35	54634.8
		33	1.23438e+07	1656.73	54638.7
	20240724_Herceptin-WT_AZ14450911_AC00002893-01_mserum_t00_rep2_DG_RED.raw	t00	54635.8	7057020008	8.09134	2.43793	71.6501	17	16 - 32	32	783 - 847	3.62414	3.73213	3.688
		Charge State	Intensity	MZ Centroid	Calculated Mass
		16	5.52321e+06	3415.6	54633.4
		17	1.5085e+07	3214.75	54633.6
		18	1.65907e+07	3036.43	54637.6
		19	2.20981e+07	2876.65	54637.3
		20	2.80845e+07	2732.95	54638.9
		21	4.80337e+07	2602.54	54632.3
		22	6.72989e+07	2484.37	54634
		23	8.67846e+07	2376.5	54636.3
		24	7.95234e+07	2277.49	54635.7
		25	1.17255e+08	2186.51	54637.4
		26	9.97257e+07	2102.36	54635.2
		27	1.07756e+08	2024.55	54635.6
		28	1.30866e+08	1952.26	54635.2
		29	1.3922e+08	1885.04	54636.9
		30	1.44913e+08	1822.22	54636.3
		31	1.49614e+08	1763.38	54633.6
		32	2.37861e+07	1708.28	54632.8
	20240724_Herceptin-WT_AZ14450911_AC00002893-01_mserum_t01_rep1_DG_RED.raw	t01	54637	13451848484	18.7253	4.81578	75.5259	18	17 - 34	54	789 - 992	3.62726	3.9707	3.703
		Charge State	Intensity	MZ Centroid	Calculated Mass
		17	1.43439e+06	3215.2	54641.3
		18	3.44377e+07	3036.49	54638.7
		19	4.90139e+07	2876.69	54637.9
		20	8.16119e+07	2732.87	54637.2
		21	1.17905e+08	2602.86	54638.9
		22	1.74185e+08	2484.54	54637.7
		23	1.91681e+08	2376.55	54637.6
		24	1.60669e+08	2277.5	54635.7
		25	1.9814e+08	2186.48	54636.7
		26	2.05255e+08	2102.4	54636.2
		27	1.9812e+08	2024.51	54634.7
		28	2.23805e+08	1952.29	54635.9
		29	2.63966e+08	1885.04	54636.9
		30	2.03948e+08	1822.22	54636.5
		31	1.06319e+08	1763.44	54635.3
		32	8.85071e+07	1708.27	54632.4
		33	3.94301e+07	1656.54	54632.7
		34	1.65414e+07	1607.74	54629
	20240724_Herceptin-WT_AZ14450911_AC00002893-01_mserum_t01_rep2_DG_RED.raw	t01	54636.4	15691838532	18.4315	5.23204	78.3037	18	17 - 34	57	797 - 1087	3.62225	4.11318	3.702
		Charge State	Intensity	MZ Centroid	Calculated Mass
		17	9.27795e+06	3214.8	54634.4
		18	4.57425e+07	3036.33	54635.8
		19	6.04578e+07	2876.56	54635.5
		20	1.06524e+08	2732.98	54639.5
		21	9.8944e+07	2602.76	54636.8
		22	1.03567e+08	2484.36	54633.7
		23	1.82104e+08	2376.48	54635.9
		24	1.86227e+08	2277.51	54636
		25	2.66439e+08	2186.5	54637.3
		26	2.18577e+08	2102.35	54634.8
		27	2.79705e+08	2024.6	54637
		28	2.49335e+08	1952.27	54635.3
		29	2.7382e+08	1884.98	54635.2
		30	2.36464e+08	1822.18	54635.2
		31	2.21529e+08	1763.44	54635.5
		32	2.08334e+08	1708.42	54637.3
		33	2.12278e+07	1656.81	54641.4
		34	7.47403e+06	1608.14	54642.4
	20240724_Herceptin-WT_AZ14450911_AC00002893-01_mserum_t03_rep1_DG_RED.raw	t03	54635.6	18592879112	18.4614	5.48123	87.4651	19	16 - 34	72	847 - 1059	3.6278	3.98559	3.699
		Charge State	Intensity	MZ Centroid	Calculated Mass
		16	3.34671e+07	3415.73	54635.5
		17	3.5045e+07	3214.85	54635.4
		18	4.78654e+07	3036.37	54636.5
		19	8.76004e+07	2876.44	54633.3
		20	1.2174e+08	2732.77	54635.2
		21	1.50469e+08	2602.69	54635.2
		22	1.7789e+08	2484.46	54636.1
		23	1.96419e+08	2376.37	54633.3
		24	2.1263e+08	2277.48	54635.4
		25	2.31521e+08	2186.36	54633.7
		26	2.48169e+08	2102.34	54634.7
		27	3.12116e+08	2024.49	54634
		28	2.65665e+08	1952.23	54634.3
		29	3.44374e+08	1885	54635.7
		30	2.7987e+08	1822.21	54636
		31	1.97783e+08	1763.52	54637.8
		32	1.86725e+08	1708.46	54638.6
		33	1.5902e+08	1656.67	54636.8
		34	2.27041e+07	1607.79	54630.6
	20240724_Herceptin-WT_AZ14450911_AC00002893-01_mserum_t03_rep2_DG_RED.raw	t03	54637	13620515600	16.5431	4.39684	67.5761	17	16 - 32	64	781 - 887	3.6221	3.80091	3.7
		Charge State	Intensity	MZ Centroid	Calculated Mass
		16	7.71232e+06	3415.57	54633
		17	1.91818e+07	3215.01	54638.1
		18	2.71609e+07	3036.42	54637.4
		19	4.24692e+07	2876.51	54634.5
		20	6.36309e+07	2732.68	54633.4
		21	1.23969e+08	2602.69	54635.4
		22	1.52445e+08	2484.44	54635.6
		23	1.77844e+08	2376.56	54637.7
		24	1.81293e+08	2277.5	54635.9
		25	2.26632e+08	2186.47	54636.5
		26	2.25568e+08	2102.45	54637.5
		27	2.65129e+08	2024.59	54636.8
		28	2.20305e+08	1952.26	54635
		29	2.12371e+08	1884.95	54634.4
		30	1.44229e+08	1822.31	54639.1
		31	1.46249e+08	1763.53	54638.3
		32	8.90542e+07	1708.41	54636.9
	20240724_Herceptin-WT_AZ14450911_AC00002893-01_PBS_QC_rep1_DG_RED.raw	PBS	0	0	0	0	0	0		0	0 - 0	0	0	0
	20240724_Herceptin-WT_AZ14450911_AC00002893-01_PBS_QC_rep2_DG_RED.raw	PBS	0	0	0	0	0	0		0	0 - 0	0	0	0
25295.4	15.0628	13.8827	2.71673	48.899	0.994473	6	43.6461	1.11363e+10	0	1	1.20872e+10	15.0049	2	1.34839e+10	0	1	1.27445e+10	24.3444	2	3.5794	0.149281
	Raw File Name	Condition	Average Mass	Sum Intensity	Relative Abundance	Fractional Abundance	Score	Number of Charge States	Charge State Distribution	Number of Detected Intervals	Scan Range	Start Time (min)	Stop Time (min)	Apex RT
	20240724_Herceptin-WT_AZ14450911_AC00002893-01_mserum_t00_rep1_DG_RED.raw	t00	25295.4	1.08047e+10	13.6715	4.42824	49.7327	10	8 - 17	65	1153 - 1680	3.49946	4.39787	3.587
		Charge State	Intensity	MZ Centroid	Calculated Mass
		8	992092	3163.15	25297.1
		9	9.00256e+07	2811.53	25294.7
		10	1.67274e+08	2530.52	25295.1
		11	1.60488e+08	2300.53	25294.7
		12	1.67217e+08	2108.99	25295.7
		13	1.52708e+08	1946.78	25295
		14	2.17842e+08	1807.87	25296.1
		15	2.28053e+08	1687.32	25294.7
		16	1.52612e+08	1582.06	25296.9
		17	5.91783e+07	1489.02	25296.3
	20240724_Herceptin-WT_AZ14450911_AC00002893-01_mserum_t00_rep2_DG_RED.raw	t00	25295.8	1.33696e+10	15.3292	4.6187	49.9607	11	8 - 18	77	704 - 1207	3.48666	4.34507	3.572
		Charge State	Intensity	MZ Centroid	Calculated Mass
		8	4.06436e+07	3162.77	25294.1
		9	8.8374e+07	2811.64	25295.7
		10	2.15313e+08	2530.6	25295.9
		11	2.49411e+08	2300.66	25296.1
		12	2.27036e+08	2109	25296
		13	2.43089e+08	1946.83	25295.7
		14	2.9525e+08	1807.85	25295.8
		15	3.2526e+08	1687.39	25295.8
		16	2.34396e+08	1582.02	25296.2
		17	7.32609e+07	1489.07	25297
		18	6.50395e+06	1406.27	25294.7
	20240724_Herceptin-WT_AZ14450911_AC00002893-01_mserum_t01_rep1_DG_RED.raw	t01	25295.2	13483867122	18.7699	4.82724	52.523	12	8 - 19	68	710 - 807	3.49235	3.65765	3.578
		Charge State	Intensity	MZ Centroid	Calculated Mass
		8	3.20149e+07	3163.08	25296.6
		9	1.06557e+08	2811.51	25294.6
		10	2.05057e+08	2530.57	25295.6
		11	1.8615e+08	2300.55	25295
		12	1.63193e+08	2108.91	25294.9
		13	2.60491e+08	1946.85	25296
		14	2.72986e+08	1807.8	25295.2
		15	3.09524e+08	1687.38	25295.7
		16	2.35632e+08	1581.96	25295.2
		17	9.00885e+07	1489	25295.9
		18	2.73739e+07	1406.37	25296.5
		19	2.82132e+06	1332.32	25295
	20240724_Herceptin-WT_AZ14450911_AC00002893-01_mserum_t01_rep2_DG_RED.raw	t01	0	0	0	0	0	0		0	0 - 0	0	0	0
	20240724_Herceptin-WT_AZ14450911_AC00002893-01_mserum_t03_rep1_DG_RED.raw	t03	25295.4	10550617968	10.476	3.11035	44.0992	11	8 - 18	72	765 - 868	3.48906	3.66318	3.584
		Charge State	Intensity	MZ Centroid	Calculated Mass
		8	1.18892e+07	3163.1	25296.8
		9	5.77318e+07	2811.5	25294.4
		10	1.69804e+08	2530.55	25295.4
		11	1.6941e+08	2300.56	25295.1
		12	1.71556e+08	2108.93	25295.1
		13	1.97278e+08	1946.8	25295.3
		14	2.44652e+08	1807.86	25295.9
		15	2.59757e+08	1687.41	25296
		16	1.44614e+08	1582.01	25296
		17	2.51413e+07	1489.03	25296.4
		18	4.86296e+06	1406.29	25295.1
	20240724_Herceptin-WT_AZ14450911_AC00002893-01_mserum_t03_rep2_DG_RED.raw	t03	25295.7	14938306904	18.1436	4.82224	47.0706	12	8 - 19	72	705 - 808	3.49203	3.66766	3.577
		Charge State	Intensity	MZ Centroid	Calculated Mass
		8	3.96613e+07	3162.94	25295.5
		9	1.24907e+08	2811.68	25296
		10	2.64954e+08	2530.56	25295.6
		11	1.9714e+08	2300.59	25295.4
		12	2.87636e+08	2108.97	25295.6
		13	2.99251e+08	1946.84	25295.9
		14	3.36944e+08	1807.85	25295.7
		15	3.58147e+08	1687.38	25295.6
		16	2.34259e+08	1582.01	25296
		17	8.91947e+07	1489.09	25297.4
		18	4.14826e+06	1406.52	25299.3
		19	580716	1332.53	25298.9
	20240724_Herceptin-WT_AZ14450911_AC00002893-01_PBS_QC_rep1_DG_RED.raw	PBS	25294.8	11136283963	13.9743	3.90049	50.0075	10	8 - 17	72	708 - 810	3.49272	3.66657	3.579
		Charge State	Intensity	MZ Centroid	Calculated Mass
		8	382592	3163.26	25298
		9	7.9939e+07	2811.56	25295
		10	1.45527e+08	2530.39	25293.8
		11	1.61135e+08	2300.56	25295.1
		12	1.75102e+08	2108.89	25294.6
		13	1.9644e+08	1946.78	25295.1
		14	2.81432e+08	1807.81	25295.3
		15	2.47577e+08	1687.29	25294.3
		16	1.79926e+08	1581.94	25295
		17	8.16938e+07	1488.96	25295.2
	20240724_Herceptin-WT_AZ14450911_AC00002893-01_PBS_QC_rep2_DG_RED.raw	PBS	0	0	0	0	0	0		0	0 - 0	0	0	0
34774.9	20.2652	11.7409	2.29759	75.2648	1.27751	9	9523.17	1.43673e+10	39.9093	2	1.01579e+10	23.3794	2	9.80852e+09	14.2231	2	8.52237e+09	79.6878	3	3.66613	0.338982
	Raw File Name	Condition	Average Mass	Sum Intensity	Relative Abundance	Fractional Abundance	Score	Number of Charge States	Charge State Distribution	Number of Detected Intervals	Scan Range	Start Time (min)	Stop Time (min)	Apex RT
	20240724_Herceptin-WT_AZ14450911_AC00002893-01_mserum_t00_rep1_DG_RED.raw	t00	34774.9	8478593660	10.7282	3.4749	69.5597	19	11 - 29	44	1218 - 1294	3.61049	3.73862	3.676
		Charge State	Intensity	MZ Centroid	Calculated Mass
		11	1.81963e+06	3162.38	34775.1
		12	1.33709e+07	2898.86	34774.3
		13	3.39809e+07	2675.89	34773.4
		14	5.4942e+07	2485.04	34776.4
		15	5.70788e+07	2319.37	34775.4
		16	9.46076e+07	2174.34	34773.3
		17	1.10026e+08	2046.55	34774.2
		18	1.71749e+08	1932.98	34775.5
		19	1.65859e+08	1831.24	34774.4
		20	1.99721e+08	1739.73	34774.5
		21	1.79845e+08	1657.03	34776.4
		22	1.54595e+08	1581.66	34774.3
		23	1.09791e+08	1512.92	34774.1
		24	5.81839e+07	1450.01	34776.1
		25	3.36895e+07	1392.13	34778.1
		26	1.4249e+07	1338.54	34775.8
		27	3.05026e+06	1289.12	34779.1
		28	2.71676e+06	1243.13	34779.6
		29	541074	1200.19	34776.3
	20240724_Herceptin-WT_AZ14450911_AC00002893-01_mserum_t00_rep2_DG_RED.raw	t00	34774.2	11837130300	13.5721	4.08928	71.7895	20	10 - 29	47	769 - 845	3.60053	3.72876	3.666
		Charge State	Intensity	MZ Centroid	Calculated Mass
		10	213780	3478.48	34774.7
		11	3.50495e+06	3162.21	34773.2
		12	3.75721e+07	2898.76	34773.1
		13	6.7326e+07	2675.83	34772.7
		14	1.38048e+08	2484.87	34774
		15	1.1729e+08	2319.27	34773.9
		16	1.37314e+08	2174.36	34773.7
		17	1.552e+08	2046.63	34775.6
		18	2.29875e+08	1932.98	34775.5
		19	2.1609e+08	1831.3	34775.6
		20	1.84718e+08	1739.76	34775
		21	1.94686e+08	1656.81	34771.9
		22	1.30392e+08	1581.65	34774.2
		23	1.16358e+08	1512.9	34773.5
		24	6.50141e+07	1450.02	34776.2
		25	3.32593e+07	1392.06	34776.2
		26	2.01445e+07	1338.5	34774.9
		27	1.36661e+07	1288.99	34775.7
		28	6.54079e+06	1242.89	34772.6
		29	1.00764e+06	1200.11	34774.1
	20240724_Herceptin-WT_AZ14450911_AC00002893-01_mserum_t01_rep1_DG_RED.raw	t01	34774.3	8822050792	12.2805	3.1583	71.3685	16	12 - 27	41	777 - 847	3.60703	3.72509	3.671
		Charge State	Intensity	MZ Centroid	Calculated Mass
		12	1.11097e+07	2899	34776
		13	3.98453e+07	2675.88	34773.3
		14	9.95243e+07	2484.75	34772.4
		15	8.08319e+07	2319.34	34775
		16	1.12353e+08	2174.55	34776.7
		17	1.06142e+08	2046.55	34774.3
		18	1.53554e+08	1932.87	34773.5
		19	1.31348e+08	1831.27	34775
		20	1.67347e+08	1739.72	34774.3
		21	2.28601e+08	1656.93	34774.3
		22	1.61333e+08	1581.64	34773.9
		23	9.60165e+07	1512.9	34773.5
		24	4.2144e+07	1450.01	34776.1
		25	2.31605e+07	1392.09	34777.1
		26	2.1176e+07	1338.59	34777.2
		27	1.52538e+07	1289.02	34776.3
	20240724_Herceptin-WT_AZ14450911_AC00002893-01_mserum_t01_rep2_DG_RED.raw	t01	34774.2	10794992376	12.6797	3.59931	77.9584	20	10 - 29	40	785 - 855	3.602	3.72008	3.668
		Charge State	Intensity	MZ Centroid	Calculated Mass
		10	741303	3478.47	34774.6
		11	4.38322e+06	3162.39	34775.2
		12	3.75312e+07	2898.74	34772.8
		13	6.17812e+07	2675.97	34774.5
		14	1.02549e+08	2484.84	34773.7
		15	7.60133e+07	2319.34	34775.1
		16	1.04806e+08	2174.41	34774.4
		17	1.17276e+08	2046.5	34773.4
		18	1.40941e+08	1932.9	34774
		19	1.80268e+08	1831.21	34773.9
		20	2.06805e+08	1739.73	34774.5
		21	1.90905e+08	1656.91	34774
		22	2.1382e+08	1581.65	34774
		23	1.46959e+08	1512.87	34772.8
		24	7.04216e+07	1449.97	34775
		25	3.04172e+07	1391.96	34773.9
		26	2.74635e+07	1338.6	34777.3
		27	1.86063e+07	1288.98	34775.2
		28	839002	1242.95	34774.4
		29	723879	1200.06	34772.6
	20240724_Herceptin-WT_AZ14450911_AC00002893-01_mserum_t03_rep1_DG_RED.raw	t03	34774.8	13157845352	13.0648	3.87896	87.9486	20	10 - 29	40	833 - 906	3.60415	3.72734	3.665
		Charge State	Intensity	MZ Centroid	Calculated Mass
		10	1.06447e+06	3478.75	34777.5
		11	1.12548e+07	3162.16	34772.7
		12	3.7271e+07	2898.86	34774.2
		13	7.68509e+07	2676.03	34775.3
		14	1.05577e+08	2484.91	34774.6
		15	1.10119e+08	2319.2	34772.8
		16	1.60463e+08	2174.52	34776.2
		17	1.54856e+08	2046.49	34773.2
		18	1.87255e+08	1932.94	34774.9
		19	2.17756e+08	1831.32	34775.9
		20	1.90593e+08	1739.69	34773.7
		21	1.96937e+08	1656.93	34774.3
		22	1.6694e+08	1581.68	34774.8
		23	1.43479e+08	1512.95	34774.7
		24	1.23121e+08	1449.95	34774.6
		25	6.00054e+07	1392.08	34776.7
		26	4.14008e+07	1338.65	34778.6
		27	4.5152e+07	1289.02	34776.2
		28	2.01227e+07	1243.08	34778.1
		29	1.06281e+07	1200.15	34775
	20240724_Herceptin-WT_AZ14450911_AC00002893-01_mserum_t03_rep2_DG_RED.raw	t03	34775.6	11682382720	14.1891	3.77119	73.2963	18	12 - 29	45	767 - 842	3.59849	3.72499	3.669
		Charge State	Intensity	MZ Centroid	Calculated Mass
		12	1.86684e+07	2898.89	34774.5
		13	5.20539e+07	2676.09	34776
		14	1.11105e+08	2484.94	34775
		15	1.03611e+08	2319.29	34774.2
		16	1.23796e+08	2174.45	34775
		17	1.85325e+08	2046.61	34775.2
		18	1.69361e+08	1932.97	34775.3
		19	1.98598e+08	1831.36	34776.6
		20	2.49033e+08	1739.81	34776
		21	2.4089e+08	1656.9	34773.7
		22	1.8208e+08	1581.76	34776.5
		23	1.39081e+08	1513.01	34776
		24	9.24522e+07	1450.08	34777.8
		25	2.60374e+07	1391.99	34774.7
		26	1.40515e+07	1338.6	34777.4
		27	9.61294e+06	1288.93	34774
		28	9.73257e+06	1242.95	34774.4
		29	2.61791e+06	1200.21	34777
	20240724_Herceptin-WT_AZ14450911_AC00002893-01_PBS_QC_rep1_DG_RED.raw	PBS	34774.7	10312843096	12.9411	3.61208	69.7617	19	11 - 29	44	773 - 846	3.60416	3.72727	3.67
		Charge State	Intensity	MZ Centroid	Calculated Mass
		11	1.98271e+06	3162.56	34777
		12	1.93063e+07	2898.96	34775.4
		13	5.32331e+07	2675.79	34772.1
		14	1.03983e+08	2484.9	34774.5
		15	1.01051e+08	2319.32	34774.7
		16	1.48007e+08	2174.43	34774.7
		17	1.57356e+08	2046.59	34774.8
		18	1.63303e+08	1932.99	34775.7
		19	2.20827e+08	1831.28	34775.1
		20	2.00186e+08	1739.78	34775.5
		21	2.2503e+08	1656.99	34775.6
		22	1.40063e+08	1581.64	34773.9
		23	7.93934e+07	1512.89	34773.4
		24	5.44927e+07	1449.93	34774.2
		25	4.01416e+07	1392.01	34775
		26	2.63542e+07	1338.39	34771.8
		27	1.35848e+07	1288.91	34773.3
		28	1.8838e+06	1242.88	34772.4
		29	505352	1200.1	34773.8
	20240724_Herceptin-WT_AZ14450911_AC00002893-01_PBS_QC_rep2_DG_RED.raw	PBS	34775.2	18421797844	14.4505	4.80516	90.5707	19	11 - 29	51	1046 - 1130	3.60254	3.74417	3.675
		Charge State	Intensity	MZ Centroid	Calculated Mass
		11	2.11076e+07	3162.6	34777.5
		12	6.20094e+07	2903.75	34832.9
		13	1.07206e+08	2679.63	34822
		14	1.56065e+08	2488.48	34824.7
		15	1.64031e+08	2325.68	34870.1
		16	1.72251e+08	2179.33	34853.2
		17	1.91965e+08	2048.94	34814.8
		18	2.3321e+08	1935.8	34826.3
		19	2.65718e+08	1833.2	34811.7
		20	2.49382e+08	1742.34	34826.6
		21	3.23776e+08	1659.12	34820.3
		22	2.51703e+08	1585.13	34850.7
		23	2.0461e+08	1515.8	34840.2
		24	1.38295e+08	1452.25	34829.7
		25	8.66346e+07	1394.45	34836.1
		26	7.49367e+07	1340.39	34824
		27	4.38161e+07	1288.96	34774.8
		28	3.20805e+07	1243	34775.7
		29	1.59406e+07	1200.08	34773
	20240724_Herceptin-WT_AZ14450911_AC00002893-01_mserum_t03_rep1_DG_RED.raw	t03	34776.3	726872124	0.72173	0.214284	65.1302	14	16 - 29	7	831 - 873	3.60078	3.67161	3.635
		Charge State	Intensity	MZ Centroid	Calculated Mass
		16	1.21262e+07	2174.48	34775.5
		17	1.08896e+07	2046.7	34776.7
		18	1.64106e+07	1933.01	34776.1
		19	1.61161e+07	1831.3	34775.6
		20	1.60086e+07	1739.82	34776.3
		21	1.18455e+07	1657.09	34777.8
		22	1.12146e+07	1581.7	34775.3
		23	1.15765e+07	1513.07	34777.5
		24	7.95286e+06	1450.11	34778.5
		25	2.52855e+06	1392.05	34776.1
		26	2.30981e+06	1338.62	34778
		27	2.59727e+06	1288.97	34774.9
		28	1.95344e+06	1243.08	34777.9
		29	1.55067e+06	1200.14	34775
25234.9	9.37793	11.6983	2.28927	42.9817	0.23636	8	-16.8105	1.25142e+10	31.4083	2	1.17309e+10	18.5466	2	8.23663e+09	5.49189	2	9248476849	20.3312	2	3.58259	0.110209
	Raw File Name	Condition	Average Mass	Sum Intensity	Relative Abundance	Fractional Abundance	Score	Number of Charge States	Charge State Distribution	Number of Detected Intervals	Scan Range	Start Time (min)	Stop Time (min)	Apex RT
	20240724_Herceptin-WT_AZ14450911_AC00002893-01_mserum_t00_rep1_DG_RED.raw	t00	25234.9	10192484230	12.8968	4.17732	43.1222	9	9 - 17	72	1154 - 1256	3.50133	3.67455	3.589
		Charge State	Intensity	MZ Centroid	Calculated Mass
		9	6.34233e+07	2804.92	25235.2
		10	1.13155e+08	2524.42	25234.2
		11	1.65596e+08	2295.06	25234.6
		12	2.34073e+08	2103.92	25235
		13	2.39814e+08	1942.19	25235.4
		14	2.62673e+08	1803.43	25233.9
		15	2.26631e+08	1683.39	25235.7
		16	1.22249e+08	1578.21	25235.3
		17	1.08388e+07	1485.39	25234.5
	20240724_Herceptin-WT_AZ14450911_AC00002893-01_mserum_t00_rep2_DG_RED.raw	t00	25234.5	13269377930	15.2142	4.58406	42.7399	10	8 - 17	72	707 - 808	3.49414	3.66633	3.582
		Charge State	Intensity	MZ Centroid	Calculated Mass
		8	1.13691e+06	3155.43	25235.4
		9	5.06498e+07	2804.73	25233.5
		10	1.688e+08	2524.4	25234
		11	2.50786e+08	2295	25233.9
		12	3.35175e+08	2103.9	25234.7
		13	2.75902e+08	1942.09	25234.1
		14	3.49263e+08	1803.46	25234.3
		15	3.18968e+08	1683.29	25234.2
		16	2.08804e+08	1578.2	25235.1
		17	5.20675e+07	1485.35	25233.8
	20240724_Herceptin-WT_AZ14450911_AC00002893-01_mserum_t01_rep1_DG_RED.raw	t01	25234.7	7916773442	11.0204	2.83421	42.5139	9	9 - 17	58	719 - 809	3.50882	3.66102	3.58
		Charge State	Intensity	MZ Centroid	Calculated Mass
		9	1.1657e+07	2804.94	25235.4
		10	6.58087e+07	2524.43	25234.3
		11	9.50564e+07	2295.1	25235
		12	1.44608e+08	2103.89	25234.6
		13	1.94579e+08	1942.12	25234.5
		14	1.82989e+08	1803.47	25234.4
		15	2.29851e+08	1683.33	25234.9
		16	1.50807e+08	1578.11	25233.7
		17	4.53829e+07	1485.33	25233.4
	20240724_Herceptin-WT_AZ14450911_AC00002893-01_mserum_t01_rep2_DG_RED.raw	t01	25235.2	8556488344	10.0504	2.85294	42.0528	8	9 - 16	63	724 - 819	3.49836	3.65938	3.58
		Charge State	Intensity	MZ Centroid	Calculated Mass
		9	4.52902e+07	2804.81	25234.3
		10	9.20254e+07	2524.43	25234.2
		11	1.38522e+08	2295.08	25234.8
		12	1.78283e+08	2103.9	25234.7
		13	1.8612e+08	1942.16	25234.9
		14	1.87698e+08	1803.56	25235.7
		15	1.87606e+08	1683.43	25236.3
		16	1.13603e+08	1578.26	25236
	20240724_Herceptin-WT_AZ14450911_AC00002893-01_mserum_t03_rep1_DG_RED.raw	t03	25235	10578068952	10.5032	3.11844	41.9498	9	9 - 17	65	768 - 864	3.49427	3.65644	3.579
		Charge State	Intensity	MZ Centroid	Calculated Mass
		9	4.68437e+07	2804.8	25234.1
		10	9.07559e+07	2524.38	25233.7
		11	1.77479e+08	2295.05	25234.5
		12	2.39119e+08	2103.9	25234.8
		13	2.41602e+08	1942.18	25235.3
		14	2.39987e+08	1803.56	25235.8
		15	2.4509e+08	1683.33	25234.8
		16	1.49681e+08	1578.24	25235.7
		17	1.07107e+07	1485.6	25238.1
	20240724_Herceptin-WT_AZ14450911_AC00002893-01_mserum_t03_rep2_DG_RED.raw	t03	25234.9	7918884762	9.61804	2.5563	44.1116	9	9 - 17	59	706 - 798	3.49432	3.65076	3.582
		Charge State	Intensity	MZ Centroid	Calculated Mass
		9	2.1744e+06	2804.51	25231.5
		10	8.33509e+07	2524.37	25233.7
		11	1.31857e+08	2295.06	25234.5
		12	1.79941e+08	2103.93	25235
		13	1.50322e+08	1942.15	25234.9
		14	1.74863e+08	1803.53	25235.3
		15	1.74289e+08	1683.41	25236
		16	1.38284e+08	1578.25	25235.9
		17	3.9385e+07	1485.43	25235.1
	20240724_Herceptin-WT_AZ14450911_AC00002893-01_PBS_QC_rep1_DG_RED.raw	PBS	25235.2	9734931706	12.2159	3.40967	43.9487	8	9 - 16	70	711 - 814	3.49844	3.6733	3.581
		Charge State	Intensity	MZ Centroid	Calculated Mass
		9	6.15967e+07	2804.73	25233.5
		10	1.15818e+08	2524.44	25234.3
		11	1.5476e+08	2295.06	25234.6
		12	2.18011e+08	2103.91	25234.8
		13	2.34699e+08	1942.16	25235
		14	2.10871e+08	1803.51	25235
		15	1.90991e+08	1683.4	25235.9
		16	1.2129e+08	1578.28	25236.3
	20240724_Herceptin-WT_AZ14450911_AC00002893-01_PBS_QC_rep2_DG_RED.raw	PBS	25235	15293509160	11.9966	3.98918	43.4146	10	8 - 17	65	996 - 1090	3.51827	3.67674	3.589
		Charge State	Intensity	MZ Centroid	Calculated Mass
		8	2.17788e+07	3155.23	25233.8
		9	7.63136e+07	2804.79	25234
		10	1.65144e+08	2524.49	25234.8
		11	2.93569e+08	2295.06	25234.6
		12	3.90058e+08	2103.9	25234.7
		13	3.66088e+08	1942.17	25235.2
		14	3.26184e+08	1803.53	25235.4
		15	2.43307e+08	1683.35	25235.2
		16	1.43441e+08	1578.27	25236.3
		17	6.94016e+06	1485.35	25233.8
25207.2	9.66235	10.2364	2.00318	41.0003	0.722527	7	-44.5446	9.87596e+09	39.6748	2	7.35605e+09	0	1	8.45251e+09	16.4835	2	9.94434e+09	1.24714	2	3.59545	0.139537
	Raw File Name	Condition	Average Mass	Sum Intensity	Relative Abundance	Fractional Abundance	Score	Number of Charge States	Charge State Distribution	Number of Detected Intervals	Scan Range	Start Time (min)	Stop Time (min)	Apex RT
	20240724_Herceptin-WT_AZ14450911_AC00002893-01_mserum_t00_rep1_DG_RED.raw	t00	25206.8	7356049342	9.30779	3.01483	43.2003	9	9 - 17	62	1159 - 1259	3.51027	3.67962	3.6
		Charge State	Intensity	MZ Centroid	Calculated Mass
		9	2.31141e+07	2801.85	25207.5
		10	7.09103e+07	2521.69	25206.8
		11	1.40938e+08	2292.6	25207.6
		12	1.93386e+08	2101.57	25206.8
		13	1.70217e+08	1940.01	25207
		14	1.86543e+08	1801.55	25207.7
		15	1.42058e+08	1681.42	25206.2
		16	9.45274e+07	1576.5	25207.9
		17	3.53497e+07	1483.75	25206.7
	20240724_Herceptin-WT_AZ14450911_AC00002893-01_mserum_t00_rep2_DG_RED.raw	t00	0	0	0	0	0	0		0	0 - 0	0	0	0
	20240724_Herceptin-WT_AZ14450911_AC00002893-01_mserum_t01_rep1_DG_RED.raw	t01	25207.2	7467317280	10.3947	2.67331	40.6798	9	9 - 17	72	710 - 818	3.49235	3.67616	3.592
		Charge State	Intensity	MZ Centroid	Calculated Mass
		9	3.46507e+07	2801.91	25208.1
		10	6.4595e+07	2521.77	25207.6
		11	1.2976e+08	2292.55	25207
		12	1.73264e+08	2101.57	25206.8
		13	1.75302e+08	1940.04	25207.4
		14	1.92843e+08	1801.53	25207.3
		15	1.87522e+08	1681.51	25207.5
		16	1.08863e+08	1576.42	25206.7
		17	7.0082e+06	1483.63	25204.6
	20240724_Herceptin-WT_AZ14450911_AC00002893-01_mserum_t01_rep2_DG_RED.raw	t01	25207.4	9437698023	11.0854	3.14676	39.4429	10	9 - 18	73	727 - 829	3.50366	3.67621	3.592
		Charge State	Intensity	MZ Centroid	Calculated Mass
		9	2.61788e+07	2801.84	25207.5
		10	1.11114e+08	2521.78	25207.7
		11	1.56391e+08	2292.57	25207.2
		12	2.19187e+08	2101.64	25207.6
		13	2.64727e+08	1939.98	25206.6
		14	2.68967e+08	1801.58	25208
		15	1.99519e+08	1681.49	25207.2
		16	1.58606e+08	1576.53	25208.3
		17	2.43466e+06	1483.82	25207.9
		18	731301	1401.44	25207.7
	20240724_Herceptin-WT_AZ14450911_AC00002893-01_mserum_t03_rep1_DG_RED.raw	t03	25207.2	10032039364	9.96107	2.95747	39.9719	8	9 - 16	69	769 - 874	3.49602	3.67329	3.591
		Charge State	Intensity	MZ Centroid	Calculated Mass
		9	2.23622e+07	2801.91	25208.2
		10	1.03824e+08	2521.78	25207.7
		11	1.62915e+08	2292.56	25207.1
		12	2.34917e+08	2101.55	25206.5
		13	2.28978e+08	1940.02	25207.1
		14	2.46611e+08	1801.53	25207.4
		15	2.04225e+08	1681.48	25207.1
		16	1.40136e+08	1576.48	25207.6
	20240724_Herceptin-WT_AZ14450911_AC00002893-01_mserum_t03_rep2_DG_RED.raw	t03	25207.6	9856649196	11.9716	3.18183	40.9565	9	9 - 17	66	712 - 810	3.50527	3.67104	3.595
		Charge State	Intensity	MZ Centroid	Calculated Mass
		9	2.95704e+07	2801.84	25207.5
		10	8.91606e+07	2521.74	25207.4
		11	1.55723e+08	2292.64	25207.9
		12	2.2482e+08	2101.61	25207.3
		13	2.55673e+08	1940.07	25207.8
		14	2.9028e+08	1801.54	25207.5
		15	2.25663e+08	1681.47	25206.9
		16	1.88197e+08	1576.51	25208
		17	2.13037e+07	1483.8	25207.5
	20240724_Herceptin-WT_AZ14450911_AC00002893-01_PBS_QC_rep1_DG_RED.raw	PBS	25206.9	7105327288	8.91611	2.48865	44.2985	10	9 - 18	64	709 - 809	3.49469	3.66489	3.594
		Charge State	Intensity	MZ Centroid	Calculated Mass
		9	2.28921e+07	2801.92	25208.2
		10	6.11223e+07	2521.73	25207.2
		11	1.00113e+08	2292.6	25207.5
		12	1.5718e+08	2101.57	25206.8
		13	1.73614e+08	1940.01	25207
		14	1.62572e+08	1801.43	25205.9
		15	1.41927e+08	1681.43	25206.4
		16	1.24606e+08	1576.41	25206.4
		17	5.05342e+07	1483.73	25206.3
		18	2.7532e+06	1401.49	25208.7
	20240724_Herceptin-WT_AZ14450911_AC00002893-01_PBS_QC_rep2_DG_RED.raw	PBS	25207.3	12646586368	9.92031	3.29875	38.4518	10	9 - 18	69	986 - 1100	3.5014	3.6936	3.604
		Charge State	Intensity	MZ Centroid	Calculated Mass
		9	4.53581e+07	2801.76	25206.8
		10	1.01182e+08	2521.77	25207.7
		11	2.42047e+08	2292.61	25207.6
		12	3.61608e+08	2101.64	25207.6
		13	4.37787e+08	1940.04	25207.4
		14	3.51858e+08	1801.58	25208
		15	2.39386e+08	1681.51	25207.5
		16	1.374e+08	1576.44	25206.8
		17	1.94916e+07	1483.65	25205
		18	1.81994e+07	1401.38	25206.8
25275.7	11.3708	9.82657	1.92298	44.9736	3.93748	4	23.9212	1.54974e+09	0	1	1.11289e+10	0	1	1.15836e+10	0	1	1.07912e+10	0	1	3.57433	0.27042
	Raw File Name	Condition	Average Mass	Sum Intensity	Relative Abundance	Fractional Abundance	Score	Number of Charge States	Charge State Distribution	Number of Detected Intervals	Scan Range	Start Time (min)	Stop Time (min)	Apex RT
	20240724_Herceptin-WT_AZ14450911_AC00002893-01_mserum_t00_rep1_DG_RED.raw	t00	0	0	0	0	0	0		0	0 - 0	0	0	0
	20240724_Herceptin-WT_AZ14450911_AC00002893-01_mserum_t00_rep2_DG_RED.raw	t00	25275.8	11128894580	12.76	3.84461	47.5572	11	8 - 18	62	710 - 806	3.49994	3.66295	3.587
		Charge State	Intensity	MZ Centroid	Calculated Mass
		8	3.84554e+07	3160.3	25274.4
		9	1.22729e+08	2809.4	25275.6
		10	3.04658e+08	2528.61	25276
		11	2.88714e+08	2298.86	25276.4
		12	2.4736e+08	2107.37	25276.3
		13	2.40009e+08	1945.33	25276.2
		14	2.55593e+08	1806.41	25275.6
		15	2.80241e+08	1686.05	25275.6
		16	1.45196e+08	1580.74	25275.7
		17	4.95545e+07	1487.82	25275.8
		18	3.22365e+06	1405.14	25274.3
	20240724_Herceptin-WT_AZ14450911_AC00002893-01_mserum_t01_rep1_DG_RED.raw	t01	0	0	0	0	0	0		0	0 - 0	0	0	0
	20240724_Herceptin-WT_AZ14450911_AC00002893-01_mserum_t01_rep2_DG_RED.raw	t01	25276	11583588568	13.606	3.86225	47.5933	10	8 - 17	67	725 - 824	3.50012	3.6678	3.575
		Charge State	Intensity	MZ Centroid	Calculated Mass
		8	1.51446e+07	3160.69	25277.5
		9	5.63332e+07	2809.42	25275.7
		10	3.26043e+08	2528.68	25276.7
		11	2.99051e+08	2298.83	25276.1
		12	2.69356e+08	2107.34	25276
		13	2.34041e+08	1945.36	25276.6
		14	3.14234e+08	1806.43	25275.9
		15	3.4497e+08	1686.04	25275.5
		16	2.30331e+08	1580.72	25275.4
		17	1.02637e+08	1487.8	25275.4
	20240724_Herceptin-WT_AZ14450911_AC00002893-01_mserum_t03_rep1_DG_RED.raw	t03	0	0	0	0	0	0		0	0 - 0	0	0	0
	20240724_Herceptin-WT_AZ14450911_AC00002893-01_mserum_t03_rep2_DG_RED.raw	t03	25275.3	10791161624	13.1066	3.4835	50.2284	10	8 - 17	58	711 - 809	3.50353	3.66936	3.572
		Charge State	Intensity	MZ Centroid	Calculated Mass
		8	4.59758e+07	3160.3	25274.4
		9	1.43042e+08	2809.41	25275.6
		10	3.03107e+08	2528.57	25275.6
		11	2.90809e+08	2298.8	25275.8
		12	2.6079e+08	2107.29	25275.3
		13	1.91171e+08	1945.32	25276.1
		14	2.40958e+08	1806.34	25274.7
		15	2.88299e+08	1686.04	25275.5
		16	1.68895e+08	1580.8	25276.6
		17	5.72923e+07	1487.77	25275
	20240724_Herceptin-WT_AZ14450911_AC00002893-01_PBS_QC_rep1_DG_RED.raw	PBS	0	0	0	0	0	0		0	0 - 0	0	0	0
	20240724_Herceptin-WT_AZ14450911_AC00002893-01_PBS_QC_rep2_DG_RED.raw	PBS	25275.6	1549736154	1.21565	0.404235	34.5156	8	8 - 15	14	987 - 1045	3.5031	3.60086	3.564
		Charge State	Intensity	MZ Centroid	Calculated Mass
		8	1.41418e+07	3160.6	25276.7
		9	1.43929e+07	2809.5	25276.5
		10	3.42694e+07	2528.57	25275.6
		11	4.88357e+07	2298.69	25274.5
		12	3.92945e+07	2107.37	25276.4
		13	3.61617e+07	1945.34	25276.3
		14	2.21851e+07	1806.5	25276.9
		15	2.95213e+06	1685.91	25273.5
54634.2	5.0252	9.4083	1.84113	65.0806	4.38545	2	29382.5	8.39033e+09	34.8195	2	0	0	0	0	0	0	0	0	0	3.70875	0.000718515
	Raw File Name	Condition	Average Mass	Sum Intensity	Relative Abundance	Fractional Abundance	Score	Number of Charge States	Charge State Distribution	Number of Detected Intervals	Scan Range	Start Time (min)	Stop Time (min)	Apex RT
	20240724_Herceptin-WT_AZ14450911_AC00002893-01_mserum_t00_rep1_DG_RED.raw	t00	0	0	0	0	0	0		0	0 - 0	0	0	0
	20240724_Herceptin-WT_AZ14450911_AC00002893-01_mserum_t00_rep2_DG_RED.raw	t00	0	0	0	0	0	0		0	0 - 0	0	0	0
	20240724_Herceptin-WT_AZ14450911_AC00002893-01_mserum_t01_rep1_DG_RED.raw	t01	0	0	0	0	0	0		0	0 - 0	0	0	0
	20240724_Herceptin-WT_AZ14450911_AC00002893-01_mserum_t01_rep2_DG_RED.raw	t01	0	0	0	0	0	0		0	0 - 0	0	0	0
	20240724_Herceptin-WT_AZ14450911_AC00002893-01_mserum_t03_rep1_DG_RED.raw	t03	0	0	0	0	0	0		0	0 - 0	0	0	0
	20240724_Herceptin-WT_AZ14450911_AC00002893-01_mserum_t03_rep2_DG_RED.raw	t03	0	0	0	0	0	0		0	0 - 0	0	0	0
	20240724_Herceptin-WT_AZ14450911_AC00002893-01_PBS_QC_rep1_DG_RED.raw	PBS	54634.4	6324538408	7.93633	2.21517	61.0443	19	16 - 34	34	784 - 876	3.62274	3.7779	3.709
		Charge State	Intensity	MZ Centroid	Calculated Mass
		16	1.63289e+06	3415.45	54631.2
		17	3.85785e+06	3214.75	54633.7
		18	2.78443e+06	3036.39	54636.9
		19	5.61411e+06	2876.47	54633.7
		20	1.0354e+07	2732.82	54636.2
		21	1.6629e+07	2602.8	54637.7
		22	5.29272e+07	2484.36	54633.7
		23	7.76421e+07	2376.21	54629.7
		24	8.87621e+07	2277.39	54633.1
		25	1.18592e+08	2186.5	54637.3
		26	1.07401e+08	2102.29	54633.2
		27	1.46787e+08	2024.53	54635.1
		28	1.13737e+08	1952.11	54630.9
		29	1.30678e+08	1884.94	54633.9
		30	9.16253e+07	1822.06	54631.4
		31	6.86095e+07	1763.49	54637
		32	6.01517e+07	1708.32	54634
		33	5.42814e+06	1656.79	54640.9
		34	5.11388e+06	1608	54637.8
	20240724_Herceptin-WT_AZ14450911_AC00002893-01_PBS_QC_rep2_DG_RED.raw	PBS	54634	10456116540	8.20205	2.72739	69.1169	17	17 - 33	59	1066 - 1286	3.6363	4.00732	3.709
		Charge State	Intensity	MZ Centroid	Calculated Mass
		17	7.88273e+06	3214.85	54635.4
		18	1.02229e+07	3036.36	54636.3
		19	4.58799e+07	2876.39	54632.4
		20	5.58688e+07	2732.71	54634.1
		21	8.01516e+07	2602.47	54630.8
		22	1.00708e+08	2484.41	54634.8
		23	1.218e+08	2376.36	54633
		24	1.12418e+08	2277.38	54632.9
		25	1.78711e+08	2186.41	54635.1
		26	1.8177e+08	2102.34	54634.8
		27	2.00808e+08	2024.54	54635.3
		28	2.02454e+08	1952.31	54636.6
		29	1.54402e+08	1884.95	54634.5
		30	1.84676e+08	1822.06	54631.6
		31	1.37699e+08	1763.39	54633.8
		32	1.09516e+08	1708.23	54631.3
		33	1.80257e+07	1656.62	54635.3
25294.2	0	8.61967	1.6868	49.4036	0	1	42.4487	0	0	0	0	0	0	7.68703e+09	0	1	0	0	0	3.57671	0
	Raw File Name	Condition	Average Mass	Sum Intensity	Relative Abundance	Fractional Abundance	Score	Number of Charge States	Charge State Distribution	Number of Detected Intervals	Scan Range	Start Time (min)	Stop Time (min)	Apex RT
	20240724_Herceptin-WT_AZ14450911_AC00002893-01_mserum_t00_rep1_DG_RED.raw	t00	0	0	0	0	0	0		0	0 - 0	0	0	0
	20240724_Herceptin-WT_AZ14450911_AC00002893-01_mserum_t00_rep2_DG_RED.raw	t00	0	0	0	0	0	0		0	0 - 0	0	0	0
	20240724_Herceptin-WT_AZ14450911_AC00002893-01_mserum_t01_rep1_DG_RED.raw	t01	0	0	0	0	0	0		0	0 - 0	0	0	0
	20240724_Herceptin-WT_AZ14450911_AC00002893-01_mserum_t01_rep2_DG_RED.raw	t01	25294.2	7687025412	9.02911	2.56304	49.4036	10	9 - 18	60	721 - 810	3.4928	3.64415	3.577
		Charge State	Intensity	MZ Centroid	Calculated Mass
		9	1.19997e+08	2811.39	25293.4
		10	1.51038e+08	2530.48	25294.7
		11	1.27452e+08	2300.38	25293.1
		12	1.04235e+08	2108.81	25293.6
		13	1.39003e+08	1946.71	25294.2
		14	1.68402e+08	1807.74	25294.3
		15	1.70945e+08	1687.27	25293.9
		16	1.17549e+08	1581.86	25293.7
		17	2.59558e+07	1488.98	25295.5
		18	4.63275e+06	1406.19	25293.3
	20240724_Herceptin-WT_AZ14450911_AC00002893-01_mserum_t03_rep1_DG_RED.raw	t03	0	0	0	0	0	0		0	0 - 0	0	0	0
	20240724_Herceptin-WT_AZ14450911_AC00002893-01_mserum_t03_rep2_DG_RED.raw	t03	0	0	0	0	0	0		0	0 - 0	0	0	0
	20240724_Herceptin-WT_AZ14450911_AC00002893-01_PBS_QC_rep1_DG_RED.raw	PBS	0	0	0	0	0	0		0	0 - 0	0	0	0
	20240724_Herceptin-WT_AZ14450911_AC00002893-01_PBS_QC_rep2_DG_RED.raw	PBS	0	0	0	0	0	0		0	0 - 0	0	0	0
25206.2	0	8.37343	1.63861	41.9738	0	1	-45.5278	0	0	0	7.46743e+09	0	1	0	0	0	0	0	0	3.59374	0
	Raw File Name	Condition	Average Mass	Sum Intensity	Relative Abundance	Fractional Abundance	Score	Number of Charge States	Charge State Distribution	Number of Detected Intervals	Scan Range	Start Time (min)	Stop Time (min)	Apex RT
	20240724_Herceptin-WT_AZ14450911_AC00002893-01_mserum_t00_rep1_DG_RED.raw	t00	0	0	0	0	0	0		0	0 - 0	0	0	0
	20240724_Herceptin-WT_AZ14450911_AC00002893-01_mserum_t00_rep2_DG_RED.raw	t00	25206.2	7.46743e+09	8.56191	2.57971	41.9738	10	8 - 17	74	706 - 812	3.49184	3.67308	3.594
		Charge State	Intensity	MZ Centroid	Calculated Mass
		8	414400	3152.03	25208.2
		9	2.64414e+07	2801.75	25206.6
		10	7.31198e+07	2521.6	25205.9
		11	1.29502e+08	2292.48	25206.2
		12	1.63798e+08	2101.54	25206.4
		13	1.73858e+08	1939.95	25206.3
		14	2.00257e+08	1801.44	25206.1
		15	1.4619e+08	1681.41	25206
		16	1.0857e+08	1576.33	25205.2
		17	1.07339e+06	1483.7	25205.8
	20240724_Herceptin-WT_AZ14450911_AC00002893-01_mserum_t01_rep1_DG_RED.raw	t01	0	0	0	0	0	0		0	0 - 0	0	0	0
	20240724_Herceptin-WT_AZ14450911_AC00002893-01_mserum_t01_rep2_DG_RED.raw	t01	0	0	0	0	0	0		0	0 - 0	0	0	0
	20240724_Herceptin-WT_AZ14450911_AC00002893-01_mserum_t03_rep1_DG_RED.raw	t03	0	0	0	0	0	0		0	0 - 0	0	0	0
	20240724_Herceptin-WT_AZ14450911_AC00002893-01_mserum_t03_rep2_DG_RED.raw	t03	0	0	0	0	0	0		0	0 - 0	0	0	0
	20240724_Herceptin-WT_AZ14450911_AC00002893-01_PBS_QC_rep1_DG_RED.raw	PBS	0	0	0	0	0	0		0	0 - 0	0	0	0
	20240724_Herceptin-WT_AZ14450911_AC00002893-01_PBS_QC_rep2_DG_RED.raw	PBS	0	0	0	0	0	0		0	0 - 0	0	0	0
25298.1	0	7.79552	1.52552	47.7233	0	1	46.3959	0	0	0	0	0	0	6.95205e+09	0	1	0	0	0	3.58008	0
	Raw File Name	Condition	Average Mass	Sum Intensity	Relative Abundance	Fractional Abundance	Score	Number of Charge States	Charge State Distribution	Number of Detected Intervals	Scan Range	Start Time (min)	Stop Time (min)	Apex RT
	20240724_Herceptin-WT_AZ14450911_AC00002893-01_mserum_t00_rep1_DG_RED.raw	t00	0	0	0	0	0	0		0	0 - 0	0	0	0
	20240724_Herceptin-WT_AZ14450911_AC00002893-01_mserum_t00_rep2_DG_RED.raw	t00	0	0	0	0	0	0		0	0 - 0	0	0	0
	20240724_Herceptin-WT_AZ14450911_AC00002893-01_mserum_t01_rep1_DG_RED.raw	t01	0	0	0	0	0	0		0	0 - 0	0	0	0
	20240724_Herceptin-WT_AZ14450911_AC00002893-01_mserum_t01_rep2_DG_RED.raw	t01	25298.1	6952051976	8.16582	2.31798	47.7233	10	8 - 17	63	728 - 825	3.5054	3.66948	3.58
		Charge State	Intensity	MZ Centroid	Calculated Mass
		8	1.0325e+07	3163.43	25299.4
		9	3.70407e+07	2811.9	25298
		10	8.70345e+07	2530.87	25298.7
		11	1.40706e+08	2300.84	25298.1
		12	1.44634e+08	2109.24	25298.7
		13	1.34339e+08	1947.07	25298.8
		14	1.78911e+08	1807.99	25297.8
		15	1.96526e+08	1687.46	25296.8
		16	1.17462e+08	1582.15	25298.3
		17	6.67932e+07	1489.13	25298.1
	20240724_Herceptin-WT_AZ14450911_AC00002893-01_mserum_t03_rep1_DG_RED.raw	t03	0	0	0	0	0	0		0	0 - 0	0	0	0
	20240724_Herceptin-WT_AZ14450911_AC00002893-01_mserum_t03_rep2_DG_RED.raw	t03	0	0	0	0	0	0		0	0 - 0	0	0	0
	20240724_Herceptin-WT_AZ14450911_AC00002893-01_PBS_QC_rep1_DG_RED.raw	PBS	0	0	0	0	0	0		0	0 - 0	0	0	0
	20240724_Herceptin-WT_AZ14450911_AC00002893-01_PBS_QC_rep2_DG_RED.raw	PBS	0	0	0	0	0	0		0	0 - 0	0	0	0
54590.7	13.5176	7.70442	1.50769	69.5243	2.51065	5	29339	7.84339e+09	0	1	1.29755e+09	0	1	6.51588e+09	10.1718	2	1.21813e+10	0	1	3.70124	0.352823
	Raw File Name	Condition	Average Mass	Sum Intensity	Relative Abundance	Fractional Abundance	Score	Number of Charge States	Charge State Distribution	Number of Detected Intervals	Scan Range	Start Time (min)	Stop Time (min)	Apex RT
	20240724_Herceptin-WT_AZ14450911_AC00002893-01_mserum_t00_rep1_DG_RED.raw	t00	54591	1297552264	1.64182	0.531793	57.8759	13	21 - 33	10	1238 - 1290	3.6442	3.73187	3.678
		Charge State	Intensity	MZ Centroid	Calculated Mass
		21	7.30387e+06	2600.45	54588.3
		22	1.0156e+07	2482.46	54591.9
		23	6.95122e+06	2374.67	54594.2
		24	1.50013e+07	2275.59	54589.9
		25	2.31773e+07	2184.68	54591.7
		26	2.55351e+07	2100.76	54593.5
		27	3.01424e+07	2022.98	54593.3
		28	3.33239e+07	1950.65	54589.9
		29	2.62438e+07	1883.45	54590.8
		30	3.40063e+07	1820.74	54592.1
		31	2.45623e+07	1762.08	54593.3
		32	8.11028e+06	1707.01	54592.2
		33	2.9697e+06	1655.46	54597
	20240724_Herceptin-WT_AZ14450911_AC00002893-01_mserum_t00_rep2_DG_RED.raw	t00	0	0	0	0	0	0		0	0 - 0	0	0	0
	20240724_Herceptin-WT_AZ14450911_AC00002893-01_mserum_t01_rep1_DG_RED.raw	t01	54591.7	6984539584	9.72267	2.50047	66.1004	19	18 - 36	43	793 - 870	3.63404	3.76384	3.708
		Charge State	Intensity	MZ Centroid	Calculated Mass
		18	242383	3033.84	54591.1
		19	1.61923e+07	2874.28	54592.3
		20	4.22555e+07	2730.51	54590.1
		21	4.55504e+07	2600.53	54589.9
		22	7.94324e+07	2482.4	54590.6
		23	7.38485e+07	2374.71	54595.2
		24	8.66147e+07	2275.62	54590.6
		25	1.62545e+08	2184.78	54594.4
		26	1.31634e+08	2100.73	54592.8
		27	1.44414e+08	2022.92	54591.7
		28	1.57409e+08	1950.7	54591.3
		29	1.24261e+08	1883.59	54595
		30	7.87493e+07	1820.72	54591.4
		31	9.30046e+07	1762.05	54592.3
		32	4.40358e+07	1707.14	54596.2
		33	2.94069e+07	1655.34	54593.1
		34	1.91545e+07	1606.8	54597
		35	9.02856e+06	1560.93	54597.2
		36	7.74328e+06	1517.59	54596.9
	20240724_Herceptin-WT_AZ14450911_AC00002893-01_mserum_t01_rep2_DG_RED.raw	t01	54590.8	6047222580	7.10301	2.01629	67.1845	19	17 - 35	30	805 - 881	3.63573	3.76394	3.707
		Charge State	Intensity	MZ Centroid	Calculated Mass
		17	1.96262e+06	3212.25	54591.2
		18	3.12714e+06	3033.81	54590.4
		19	1.61683e+07	2874.22	54591
		20	2.52795e+07	2730.47	54589.3
		21	2.85065e+07	2600.69	54593.3
		22	5.32747e+07	2482.4	54590.7
		23	8.46466e+07	2374.44	54588.9
		24	8.11949e+07	2275.56	54589.3
		25	1.04964e+08	2184.67	54591.4
		26	9.87633e+07	2100.59	54589.1
		27	1.33121e+08	2022.9	54591.2
		28	1.45455e+08	1950.66	54590.2
		29	1.23702e+08	1883.47	54591.5
		30	7.34971e+07	1820.74	54592.1
		31	7.89943e+07	1762.05	54592.2
		32	4.59538e+07	1707.14	54596.2
		33	2.20288e+07	1655.24	54589.5
		34	1.96285e+07	1606.71	54593.9
		35	1.00341e+07	1560.72	54590
	20240724_Herceptin-WT_AZ14450911_AC00002893-01_mserum_t03_rep1_DG_RED.raw	t03	0	0	0	0	0	0		0	0 - 0	0	0	0
	20240724_Herceptin-WT_AZ14450911_AC00002893-01_mserum_t03_rep2_DG_RED.raw	t03	54590.4	12181343072	14.7951	3.93226	77.9089	18	17 - 34	44	791 - 874	3.63896	3.77899	3.706
		Charge State	Intensity	MZ Centroid	Calculated Mass
		17	1.70914e+06	3212.18	54590
		18	2.79798e+06	3033.87	54591.6
		19	5.78006e+07	2874.03	54587.4
		20	3.99997e+07	2730.55	54590.8
		21	7.89221e+07	2600.68	54593
		22	9.96229e+07	2482.52	54593.3
		23	1.04991e+08	2374.41	54588.2
		24	1.51695e+08	2275.66	54591.6
		25	1.56213e+08	2184.7	54592.3
		26	1.73503e+08	2100.66	54591
		27	2.13737e+08	2022.92	54591.6
		28	1.94023e+08	1950.52	54586.5
		29	2.39058e+08	1883.36	54588.1
		30	2.45541e+08	1820.67	54589.8
		31	1.88465e+08	1761.94	54588.9
		32	1.39155e+08	1706.98	54591
		33	7.5127e+07	1655.32	54592.2
		34	2.96723e+07	1606.56	54588.7
	20240724_Herceptin-WT_AZ14450911_AC00002893-01_PBS_QC_rep1_DG_RED.raw	PBS	54589.7	7843390640	9.84226	2.74715	78.5519	16	19 - 34	28	801 - 863	3.65141	3.75595	3.707
		Charge State	Intensity	MZ Centroid	Calculated Mass
		19	2.38772e+07	2874.2	54590.7
		20	3.39677e+07	2730.48	54589.5
		21	5.29921e+07	2600.53	54590
		22	7.53826e+07	2482.34	54589.2
		23	9.08753e+07	2374.48	54589.8
		24	7.38024e+07	2275.61	54590.6
		25	1.22111e+08	2184.5	54587.4
		26	1.63565e+08	2100.66	54590.9
		27	1.18139e+08	2022.86	54590.1
		28	1.3428e+08	1950.57	54587.7
		29	1.666e+08	1883.53	54593.1
		30	1.06215e+08	1820.64	54588.9
		31	9.89954e+07	1762.13	54594.7
		32	8.16611e+07	1706.97	54590.7
		33	4.47967e+07	1655.32	54592.4
		34	2.8098e+07	1606.77	54595.9
	20240724_Herceptin-WT_AZ14450911_AC00002893-01_PBS_QC_rep2_DG_RED.raw	PBS	0	0	0	0	0	0		0	0 - 0	0	0	0
54593.5	4.26924	6.40641	1.25368	71.2931	1.50355	3	29341.8	3.06266e+09	0	1	5.64437e+09	0	1	0	0	0	8.4327e+09	0	1	3.70811	0.167941
	Raw File Name	Condition	Average Mass	Sum Intensity	Relative Abundance	Fractional Abundance	Score	Number of Charge States	Charge State Distribution	Number of Detected Intervals	Scan Range	Start Time (min)	Stop Time (min)	Apex RT
	20240724_Herceptin-WT_AZ14450911_AC00002893-01_mserum_t00_rep1_DG_RED.raw	t00	0	0	0	0	0	0		0	0 - 0	0	0	0
	20240724_Herceptin-WT_AZ14450911_AC00002893-01_mserum_t00_rep2_DG_RED.raw	t00	54593.8	5644369696	6.47164	1.94991	75.006	17	18 - 34	27	795 - 869	3.64437	3.76918	3.715
		Charge State	Intensity	MZ Centroid	Calculated Mass
		18	6.20486e+06	3033.95	54593
		19	5.61273e+06	2874.06	54588.1
		20	1.95646e+07	2730.54	54590.6
		21	4.3219e+07	2600.82	54596
		22	5.57255e+07	2482.43	54591.3
		23	7.12569e+07	2374.56	54591.7
		24	5.82491e+07	2275.88	54596.9
		25	7.48672e+07	2184.91	54597.6
		26	6.127e+07	2100.63	54590.3
		27	1.07645e+08	2023.03	54594.7
		28	9.47178e+07	1950.87	54596.1
		29	1.05113e+08	1883.51	54592.7
		30	1.11734e+08	1820.87	54595.8
		31	8.34475e+07	1762.09	54593.6
		32	8.60097e+07	1707.12	54595.5
		33	8.01933e+07	1655.37	54593.8
		34	1.61765e+07	1606.86	54599
	20240724_Herceptin-WT_AZ14450911_AC00002893-01_mserum_t01_rep1_DG_RED.raw	t01	0	0	0	0	0	0		0	0 - 0	0	0	0
	20240724_Herceptin-WT_AZ14450911_AC00002893-01_mserum_t01_rep2_DG_RED.raw	t01	0	0	0	0	0	0		0	0 - 0	0	0	0
	20240724_Herceptin-WT_AZ14450911_AC00002893-01_mserum_t03_rep1_DG_RED.raw	t03	54593.4	8432696200	8.37304	2.48598	69.4835	19	17 - 35	41	852 - 950	3.63621	3.80152	3.704
		Charge State	Intensity	MZ Centroid	Calculated Mass
		17	541468	3212.08	54588.2
		18	1.00899e+07	3033.98	54593.6
		19	1.58601e+07	2874.33	54593.2
		20	1.76403e+07	2730.36	54587.1
		21	5.59025e+07	2600.61	54591.7
		22	4.37985e+07	2482.5	54592.8
		23	7.71694e+07	2374.66	54594.1
		24	1.1222e+08	2275.65	54591.5
		25	1.45804e+08	2184.78	54594.2
		26	1.27833e+08	2100.72	54592.6
		27	1.94444e+08	2022.94	54592.3
		28	1.23954e+08	1950.82	54594.7
		29	1.51459e+08	1883.64	54596.3
		30	1.8313e+08	1820.81	54594.1
		31	1.90628e+08	1762.14	54595
		32	8.43806e+07	1706.98	54591.3
		33	2.99286e+07	1655.45	54596.5
		34	2.50868e+07	1606.73	54594.4
		35	6.66771e+06	1560.95	54598.1
	20240724_Herceptin-WT_AZ14450911_AC00002893-01_mserum_t03_rep2_DG_RED.raw	t03	0	0	0	0	0	0		0	0 - 0	0	0	0
	20240724_Herceptin-WT_AZ14450911_AC00002893-01_PBS_QC_rep1_DG_RED.raw	PBS	0	0	0	0	0	0		0	0 - 0	0	0	0
	20240724_Herceptin-WT_AZ14450911_AC00002893-01_PBS_QC_rep2_DG_RED.raw	PBS	54593.3	3062659448	2.40243	0.798868	69.3898	19	16 - 34	19	1073 - 1130	3.6481	3.74417	3.705
		Charge State	Intensity	MZ Centroid	Calculated Mass
		16	705931	3412.83	54589.1
		17	8.99909e+06	3212.11	54588.8
		18	1.06632e+07	3033.93	54592.7
		19	1.13574e+07	2874.18	54590.2
		20	2.048e+07	2730.62	54592.2
		21	3.46468e+07	2600.58	54591
		22	3.53952e+07	2482.43	54591.3
		23	4.95814e+07	2374.55	54591.6
		24	3.74285e+07	2275.78	54594.5
		25	4.91521e+07	2184.82	54595.3
		26	4.61247e+07	2100.79	54594.4
		27	6.51109e+07	2023.1	54596.5
		28	6.06394e+07	1950.77	54593.4
		29	7.53341e+07	1883.52	54592.9
		30	2.22783e+07	1820.9	54596.7
		31	7.48314e+06	1762.1	54593.9
		32	8.91476e+06	1707.14	54596.1
		33	1.09975e+07	1655.43	54596.1
		34	7.29733e+06	1606.88	54599.6
25317.4	12.2537	6.40156	1.25274	44.2814	1.17208	6	65.6486	7.18189e+09	0	1	5.45414e+09	0	1	6.25447e+09	33.5022	2	4.55427e+09	61.7789	2	3.57741	0.453694
	Raw File Name	Condition	Average Mass	Sum Intensity	Relative Abundance	Fractional Abundance	Score	Number of Charge States	Charge State Distribution	Number of Detected Intervals	Scan Range	Start Time (min)	Stop Time (min)	Apex RT
	20240724_Herceptin-WT_AZ14450911_AC00002893-01_mserum_t00_rep1_DG_RED.raw	t00	25317.6	5454142928	6.90126	2.23534	48.9884	10	8 - 17	54	1164 - 1250	3.51899	3.6644	3.592
		Charge State	Intensity	MZ Centroid	Calculated Mass
		8	5.29147e+06	3165.57	25316.5
		9	4.35084e+07	2814.15	25318.3
		10	7.45321e+07	2532.78	25317.7
		11	7.24374e+07	2302.58	25317.3
		12	7.61273e+07	2110.89	25318.6
		13	9.40362e+07	1948.44	25316.7
		14	1.20788e+08	1809.43	25317.9
		15	1.36869e+08	1688.89	25318.3
		16	9.29349e+07	1583.37	25317.9
		17	3.92648e+07	1490.29	25317.7
	20240724_Herceptin-WT_AZ14450911_AC00002893-01_mserum_t00_rep2_DG_RED.raw	t00	0	0	0	0	0	0		0	0 - 0	0	0	0
	20240724_Herceptin-WT_AZ14450911_AC00002893-01_mserum_t01_rep1_DG_RED.raw	t01	25317.4	7736134319	10.7689	2.76955	43.0855	9	9 - 17	63	708 - 808	3.48728	3.65933	3.578
		Charge State	Intensity	MZ Centroid	Calculated Mass
		9	9.77952e+06	2813.99	25316.8
		10	1.05111e+08	2532.77	25317.6
		11	1.05531e+08	2302.57	25317.2
		12	9.73886e+07	2110.73	25316.6
		13	1.31006e+08	1948.45	25316.8
		14	2.12144e+08	1809.45	25318.2
		15	2.01891e+08	1688.82	25317.2
		16	1.6558e+08	1583.33	25317.1
		17	6.71807e+07	1490.25	25317.1
	20240724_Herceptin-WT_AZ14450911_AC00002893-01_mserum_t01_rep2_DG_RED.raw	t01	25317.6	4772814456	5.60611	1.59137	41.8401	10	8 - 17	55	723 - 816	3.49655	3.65432	3.589
		Charge State	Intensity	MZ Centroid	Calculated Mass
		8	759160	3165.76	25318
		9	1.99728e+07	2814.26	25319.3
		10	6.23907e+07	2532.72	25317.1
		11	6.98101e+07	2302.67	25318.2
		12	7.42195e+07	2110.85	25318.1
		13	9.18974e+07	1948.56	25318.2
		14	1.22861e+08	1809.46	25318.4
		15	1.09293e+08	1688.75	25316.1
		16	8.28626e+07	1583.34	25317.4
		17	2.20505e+07	1490.29	25317.8
	20240724_Herceptin-WT_AZ14450911_AC00002893-01_mserum_t03_rep1_DG_RED.raw	t03	25317.1	2564767775	2.54662	0.7561	40.4973	9	9 - 17	43	765 - 862	3.48906	3.65308	3.547
		Charge State	Intensity	MZ Centroid	Calculated Mass
		9	666627	2813.7	25314.2
		10	3.29976e+07	2532.73	25317.2
		11	4.03975e+07	2302.61	25317.7
		12	4.15498e+07	2110.66	25315.8
		13	5.1096e+07	1948.47	25317.1
		14	6.44023e+07	1809.36	25316.9
		15	7.62862e+07	1688.82	25317.2
		16	6.45555e+07	1583.36	25317.7
		17	9.28185e+06	1490.34	25318.7
	20240724_Herceptin-WT_AZ14450911_AC00002893-01_mserum_t03_rep2_DG_RED.raw	t03	25316.9	6543767452	7.94786	2.1124	46.3237	10	8 - 17	62	711 - 806	3.50353	3.66427	3.575
		Charge State	Intensity	MZ Centroid	Calculated Mass
		8	1.55802e+07	3165.55	25316.3
		9	4.45242e+07	2814.01	25317
		10	9.09504e+07	2532.6	25315.9
		11	7.91492e+07	2302.51	25316.5
		12	9.82516e+07	2110.82	25317.8
		13	1.07214e+08	1948.42	25316.4
		14	1.45041e+08	1809.39	25317.4
		15	1.60087e+08	1688.79	25316.8
		16	1.38101e+08	1583.35	25317.5
		17	1.96614e+07	1490.17	25315.7
	20240724_Herceptin-WT_AZ14450911_AC00002893-01_PBS_QC_rep1_DG_RED.raw	PBS	25317.7	7181892137	9.01218	2.51546	44.9533	10	8 - 17	73	705 - 807	3.48596	3.66152	3.584
		Charge State	Intensity	MZ Centroid	Calculated Mass
		8	1.77271e+06	3165.4	25315.1
		9	4.67441e+07	2814.09	25317.7
		10	9.46629e+07	2532.85	25318.4
		11	1.0233e+08	2302.74	25319
		12	9.83995e+07	2110.78	25317.2
		13	1.346e+08	1948.53	25317.8
		14	1.76844e+08	1809.35	25316.9
		15	1.94207e+08	1688.88	25318.1
		16	1.29174e+08	1583.34	25317.4
		17	2.56291e+07	1490.33	25318.5
	20240724_Herceptin-WT_AZ14450911_AC00002893-01_PBS_QC_rep2_DG_RED.raw	PBS	0	0	0	0	0	0		0	0 - 0	0	0	0
27322.3	0	5.15201	1.00821	37.1596	0	1	2070.53	4.59457e+09	0	1	0	0	0	0	0	0	0	0	0	3.71548	0
	Raw File Name	Condition	Average Mass	Sum Intensity	Relative Abundance	Fractional Abundance	Score	Number of Charge States	Charge State Distribution	Number of Detected Intervals	Scan Range	Start Time (min)	Stop Time (min)	Apex RT
	20240724_Herceptin-WT_AZ14450911_AC00002893-01_mserum_t00_rep1_DG_RED.raw	t00	0	0	0	0	0	0		0	0 - 0	0	0	0
	20240724_Herceptin-WT_AZ14450911_AC00002893-01_mserum_t00_rep2_DG_RED.raw	t00	0	0	0	0	0	0		0	0 - 0	0	0	0
	20240724_Herceptin-WT_AZ14450911_AC00002893-01_mserum_t01_rep1_DG_RED.raw	t01	0	0	0	0	0	0		0	0 - 0	0	0	0
	20240724_Herceptin-WT_AZ14450911_AC00002893-01_mserum_t01_rep2_DG_RED.raw	t01	0	0	0	0	0	0		0	0 - 0	0	0	0
	20240724_Herceptin-WT_AZ14450911_AC00002893-01_mserum_t03_rep1_DG_RED.raw	t03	0	0	0	0	0	0		0	0 - 0	0	0	0
	20240724_Herceptin-WT_AZ14450911_AC00002893-01_mserum_t03_rep2_DG_RED.raw	t03	0	0	0	0	0	0		0	0 - 0	0	0	0
	20240724_Herceptin-WT_AZ14450911_AC00002893-01_PBS_QC_rep1_DG_RED.raw	PBS	27322.3	4594570657	5.76549	1.60925	37.1596	9	9 - 17	43	806 - 999	3.65982	3.98627	3.715
		Charge State	Intensity	MZ Centroid	Calculated Mass
		9	3.12763e+06	3036.55	27319.9
		10	8.52223e+07	2733.07	27320.7
		11	8.10339e+07	2484.95	27323.4
		12	1.15811e+08	2277.9	27322.7
		13	1.60671e+08	2102.76	27322.7
		14	1.58191e+08	1952.54	27321.5
		15	1.76246e+08	1822.46	27321.8
		16	5.25222e+07	1708.67	27322.6
		17	2.66927e+07	1608.33	27324.5
	20240724_Herceptin-WT_AZ14450911_AC00002893-01_PBS_QC_rep2_DG_RED.raw	PBS	0	0	0	0	0	0		0	0 - 0	0	0	0
54583.7	0	4.86355	0.951759	60.6774	0	1	29331.9	4.33732e+09	0	1	0	0	0	0	0	0	0	0	0	3.72564	0
	Raw File Name	Condition	Average Mass	Sum Intensity	Relative Abundance	Fractional Abundance	Score	Number of Charge States	Charge State Distribution	Number of Detected Intervals	Scan Range	Start Time (min)	Stop Time (min)	Apex RT
	20240724_Herceptin-WT_AZ14450911_AC00002893-01_mserum_t00_rep1_DG_RED.raw	t00	0	0	0	0	0	0		0	0 - 0	0	0	0
	20240724_Herceptin-WT_AZ14450911_AC00002893-01_mserum_t00_rep2_DG_RED.raw	t00	0	0	0	0	0	0		0	0 - 0	0	0	0
	20240724_Herceptin-WT_AZ14450911_AC00002893-01_mserum_t01_rep1_DG_RED.raw	t01	0	0	0	0	0	0		0	0 - 0	0	0	0
	20240724_Herceptin-WT_AZ14450911_AC00002893-01_mserum_t01_rep2_DG_RED.raw	t01	0	0	0	0	0	0		0	0 - 0	0	0	0
	20240724_Herceptin-WT_AZ14450911_AC00002893-01_mserum_t03_rep1_DG_RED.raw	t03	0	0	0	0	0	0		0	0 - 0	0	0	0
	20240724_Herceptin-WT_AZ14450911_AC00002893-01_mserum_t03_rep2_DG_RED.raw	t03	0	0	0	0	0	0		0	0 - 0	0	0	0
	20240724_Herceptin-WT_AZ14450911_AC00002893-01_PBS_QC_rep1_DG_RED.raw	PBS	0	0	0	0	0	0		0	0 - 0	0	0	0
	20240724_Herceptin-WT_AZ14450911_AC00002893-01_PBS_QC_rep2_DG_RED.raw	PBS	54583.7	4337317424	3.4023	1.13135	60.6774	17	17 - 33	22	1079 - 1149	3.65819	3.77626	3.726
		Charge State	Intensity	MZ Centroid	Calculated Mass
		17	3.29763e+06	3212.2	54590.3
		18	3.92358e+06	3033.85	54591.3
		19	7.02917e+06	2873.95	54585.9
		20	7.71044e+06	2730.52	54590.3
		21	2.00441e+07	2600.35	54586.3
		22	2.95767e+07	2481.99	54581.7
		23	3.47596e+07	2374.34	54586.7
		24	7.36506e+07	2275.39	54585.3
		25	7.23465e+07	2184.41	54585.1
		26	8.32778e+07	2100.4	54584.2
		27	8.72232e+07	2022.69	54585.5
		28	9.75996e+07	1950.3	54580.2
		29	1.0235e+08	1883.07	54579.9
		30	8.94122e+07	1820.49	54584.5
		31	8.71322e+07	1761.67	54580.5
		32	4.54846e+07	1706.58	54578.4
		33	3.93487e+07	1655.03	54582.6
25318.3	0	4.68399	0.916619	43.9006	0	1	66.5742	0	0	0	4.17718e+09	0	1	0	0	0	0	0	0	3.59374	0
	Raw File Name	Condition	Average Mass	Sum Intensity	Relative Abundance	Fractional Abundance	Score	Number of Charge States	Charge State Distribution	Number of Detected Intervals	Scan Range	Start Time (min)	Stop Time (min)	Apex RT
	20240724_Herceptin-WT_AZ14450911_AC00002893-01_mserum_t00_rep1_DG_RED.raw	t00	0	0	0	0	0	0		0	0 - 0	0	0	0
	20240724_Herceptin-WT_AZ14450911_AC00002893-01_mserum_t00_rep2_DG_RED.raw	t00	25318.3	4177182562	4.78942	1.44306	43.9006	10	8 - 17	49	713 - 805	3.5053	3.66125	3.594
		Charge State	Intensity	MZ Centroid	Calculated Mass
		8	4.51788e+06	3165.95	25319.5
		9	2.06654e+07	2814.08	25317.7
		10	4.6662e+07	2532.8	25317.9
		11	5.91214e+07	2302.69	25318.5
		12	7.32653e+07	2110.95	25319.3
		13	8.32626e+07	1948.63	25319.1
		14	1.08206e+08	1809.42	25317.8
		15	1.16807e+08	1688.91	25318.5
		16	7.42973e+07	1583.39	25318.1
		17	2.45151e+07	1490.29	25317.8
	20240724_Herceptin-WT_AZ14450911_AC00002893-01_mserum_t01_rep1_DG_RED.raw	t01	0	0	0	0	0	0		0	0 - 0	0	0	0
	20240724_Herceptin-WT_AZ14450911_AC00002893-01_mserum_t01_rep2_DG_RED.raw	t01	0	0	0	0	0	0		0	0 - 0	0	0	0
	20240724_Herceptin-WT_AZ14450911_AC00002893-01_mserum_t03_rep1_DG_RED.raw	t03	0	0	0	0	0	0		0	0 - 0	0	0	0
	20240724_Herceptin-WT_AZ14450911_AC00002893-01_mserum_t03_rep2_DG_RED.raw	t03	0	0	0	0	0	0		0	0 - 0	0	0	0
	20240724_Herceptin-WT_AZ14450911_AC00002893-01_PBS_QC_rep1_DG_RED.raw	PBS	0	0	0	0	0	0		0	0 - 0	0	0	0
	20240724_Herceptin-WT_AZ14450911_AC00002893-01_PBS_QC_rep2_DG_RED.raw	PBS	0	0	0	0	0	0		0	0 - 0	0	0	0
54639.9	0	4.13253	0.808703	60.239	0	1	29388.1	0	0	0	3.68539e+09	0	1	0	0	0	0	0	0	3.72705	0
	Raw File Name	Condition	Average Mass	Sum Intensity	Relative Abundance	Fractional Abundance	Score	Number of Charge States	Charge State Distribution	Number of Detected Intervals	Scan Range	Start Time (min)	Stop Time (min)	Apex RT
	20240724_Herceptin-WT_AZ14450911_AC00002893-01_mserum_t00_rep1_DG_RED.raw	t00	0	0	0	0	0	0		0	0 - 0	0	0	0
	20240724_Herceptin-WT_AZ14450911_AC00002893-01_mserum_t00_rep2_DG_RED.raw	t00	54639.9	3685390944	4.22555	1.27316	60.239	12	22 - 33	18	821 - 871	3.68825	3.77254	3.727
		Charge State	Intensity	MZ Centroid	Calculated Mass
		22	2.2407e+07	2484.52	54637.4
		23	3.65725e+07	2376.67	54640.2
		24	4.0531e+07	2277.78	54642.6
		25	7.38857e+07	2186.58	54639.4
		26	6.08424e+07	2102.47	54638
		27	8.69511e+07	2024.67	54639
		28	7.35763e+07	1952.37	54638.2
		29	1.07838e+08	1885.14	54639.8
		30	7.2904e+07	1822.35	54640.3
		31	7.94282e+07	1763.65	54641.9
		32	2.4393e+07	1708.6	54642.9
		33	3.12948e+07	1656.8	54641.2
	20240724_Herceptin-WT_AZ14450911_AC00002893-01_mserum_t01_rep1_DG_RED.raw	t01	0	0	0	0	0	0		0	0 - 0	0	0	0
	20240724_Herceptin-WT_AZ14450911_AC00002893-01_mserum_t01_rep2_DG_RED.raw	t01	0	0	0	0	0	0		0	0 - 0	0	0	0
	20240724_Herceptin-WT_AZ14450911_AC00002893-01_mserum_t03_rep1_DG_RED.raw	t03	0	0	0	0	0	0		0	0 - 0	0	0	0
	20240724_Herceptin-WT_AZ14450911_AC00002893-01_mserum_t03_rep2_DG_RED.raw	t03	0	0	0	0	0	0		0	0 - 0	0	0	0
	20240724_Herceptin-WT_AZ14450911_AC00002893-01_PBS_QC_rep1_DG_RED.raw	PBS	0	0	0	0	0	0		0	0 - 0	0	0	0
	20240724_Herceptin-WT_AZ14450911_AC00002893-01_PBS_QC_rep2_DG_RED.raw	PBS	0	0	0	0	0	0		0	0 - 0	0	0	0
50502.4	16.8304	4.11277	0.804836	41.845	2.62545	6	25250.6	5.87336e+09	76.6158	2	1.03553e+08	0	1	2.75523e+09	39.7351	2	4.64587e+09	0	1	3.57612	0.391239
	Raw File Name	Condition	Average Mass	Sum Intensity	Relative Abundance	Fractional Abundance	Score	Number of Charge States	Charge State Distribution	Number of Detected Intervals	Scan Range	Start Time (min)	Stop Time (min)	Apex RT
	20240724_Herceptin-WT_AZ14450911_AC00002893-01_mserum_t00_rep1_DG_RED.raw	t00	0	0	0	0	0	0		0	0 - 0	0	0	0
	20240724_Herceptin-WT_AZ14450911_AC00002893-01_mserum_t00_rep2_DG_RED.raw	t00	50501.1	103552874	0.11873	0.0357736	43.2748	10	15 - 24	4	720 - 755	3.51755	3.57683	3.55
		Charge State	Intensity	MZ Centroid	Calculated Mass
		15	529658	3367.9	50503.4
		16	487814	3157.4	50502.3
		17	964320	2971.8	50503.5
		18	1.55767e+06	2806.59	50500.6
		19	1.3147e+06	2659.03	50502.5
		20	1.45166e+06	2526.04	50500.6
		21	1.94491e+06	2405.94	50503.6
		22	2.96454e+06	2296.46	50500
		23	1.4693e+06	2196.67	50500.4
		24	2.77427e+06	2105.14	50499.1
	20240724_Herceptin-WT_AZ14450911_AC00002893-01_mserum_t01_rep1_DG_RED.raw	t01	50501.7	1981091962	2.75773	0.709233	33.6036	10	15 - 24	33	731 - 795	3.5294	3.63744	3.582
		Charge State	Intensity	MZ Centroid	Calculated Mass
		15	2.68537e+06	3367.99	50504.7
		16	3.43565e+06	3157.48	50503.5
		17	8.6143e+06	2971.88	50504.8
		18	1.61879e+07	2806.57	50500.2
		19	1.91229e+07	2659.09	50503.6
		20	4.58694e+07	2525.99	50499.6
		21	2.74978e+07	2405.89	50502.6
		22	6.47687e+07	2296.44	50499.5
		23	3.18513e+07	2196.74	50501.9
		24	6.77158e+07	2105.14	50499.2
	20240724_Herceptin-WT_AZ14450911_AC00002893-01_mserum_t01_rep2_DG_RED.raw	t01	50502.3	3529361700	4.14556	1.17677	35.36	10	15 - 24	41	739 - 809	3.52436	3.64247	3.58
		Charge State	Intensity	MZ Centroid	Calculated Mass
		15	3.59046e+06	3367.95	50504.2
		16	5.39281e+06	3157.48	50503.6
		17	1.22062e+07	2971.72	50502.2
		18	3.9826e+07	2806.57	50500.2
		19	4.30728e+07	2659.11	50504
		20	7.94504e+07	2526.08	50501.4
		21	4.24932e+07	2405.89	50502.5
		22	1.10125e+08	2296.51	50501
		23	5.03955e+07	2196.73	50501.7
		24	1.14354e+08	2105.22	50501.1
	20240724_Herceptin-WT_AZ14450911_AC00002893-01_mserum_t03_rep1_DG_RED.raw	t03	50503.2	4645874914	4.61301	1.36962	43.3437	10	15 - 24	46	775 - 852	3.50626	3.63621	3.574
		Charge State	Intensity	MZ Centroid	Calculated Mass
		15	9.25875e+06	3368.06	50505.8
		16	1.48095e+07	3157.46	50503.3
		17	3.24787e+07	2971.9	50505.3
		18	3.97275e+07	2806.67	50502
		19	4.48429e+07	2659.09	50503.6
		20	9.38058e+07	2526.04	50500.7
		21	7.73965e+07	2405.96	50504
		22	1.63806e+08	2296.62	50503.6
		23	4.95624e+07	2196.77	50502.6
		24	1.30178e+08	2105.22	50501.2
	20240724_Herceptin-WT_AZ14450911_AC00002893-01_mserum_t03_rep2_DG_RED.raw	t03	0	0	0	0	0	0		0	0 - 0	0	0	0
	20240724_Herceptin-WT_AZ14450911_AC00002893-01_PBS_QC_rep1_DG_RED.raw	PBS	50502.9	2.69143e+09	3.37734	0.942677	43.6576	10	15 - 24	35	713 - 792	3.50204	3.63623	3.581
		Charge State	Intensity	MZ Centroid	Calculated Mass
		15	5.94174e+06	3367.9	50503.3
		16	9.48206e+06	3157.35	50501.4
		17	1.73308e+07	2971.75	50502.7
		18	3.20033e+07	2806.82	50504.6
		19	3.55492e+07	2659.15	50504.7
		20	7.18128e+07	2526.03	50500.5
		21	4.60512e+07	2405.91	50502.9
		22	1.09173e+08	2296.53	50501.5
		23	3.34016e+07	2196.84	50504.1
		24	5.56053e+07	2105.37	50504.6
	20240724_Herceptin-WT_AZ14450911_AC00002893-01_PBS_QC_rep2_DG_RED.raw	PBS	50503	9055290540	7.1032	2.36199	51.8301	12	15 - 26	45	995 - 1078	3.51658	3.65651	3.591
		Charge State	Intensity	MZ Centroid	Calculated Mass
		15	9.34552e+07	3367.86	50502.8
		16	9.44451e+07	3157.42	50502.6
		17	1.0907e+08	2971.75	50502.7
		18	9.29662e+07	2806.74	50503.2
		19	8.59607e+07	2659.08	50503.5
		20	1.72971e+08	2526.23	50504.4
		21	9.43091e+07	2405.97	50504.1
		22	1.73571e+08	2296.53	50501.4
		23	8.80463e+07	2196.66	50499.9
		24	1.44527e+08	2105.38	50504.9
		25	1.57522e+07	2021.03	50500.6
		26	3.15204e+07	1943.27	50498.9
24296.8	15.3215	3.99068	0.780944	38.7767	2.4299	5	-954.964	3.42867e+09	1.6841	2	1.89135e+09	0	1	4.83025e+09	0	1	4.2155e+09	0	1	3.76122	2.37494
	Raw File Name	Condition	Average Mass	Sum Intensity	Relative Abundance	Fractional Abundance	Score	Number of Charge States	Charge State Distribution	Number of Detected Intervals	Scan Range	Start Time (min)	Stop Time (min)	Apex RT
	20240724_Herceptin-WT_AZ14450911_AC00002893-01_mserum_t00_rep1_DG_RED.raw	t00	0	0	0	0	0	0		0	0 - 0	0	0	0
	20240724_Herceptin-WT_AZ14450911_AC00002893-01_mserum_t00_rep2_DG_RED.raw	t00	24296.3	1891347429	2.16856	0.653388	47.1127	9	12 - 20	29	806 - 1132	3.66295	4.216	3.749
		Charge State	Intensity	MZ Centroid	Calculated Mass
		12	3.3048e+07	2025.82	24297.7
		13	3.03511e+07	1870.01	24297
		14	6.60097e+07	1736.45	24296.2
		15	6.02e+07	1620.75	24296.1
		16	5.85114e+07	1519.53	24296.4
		17	4.69232e+07	1430.15	24295.5
		18	4.1417e+07	1350.77	24295.6
		19	3.02058e+07	1279.8	24297
		20	1.32837e+07	1215.84	24296.6
	20240724_Herceptin-WT_AZ14450911_AC00002893-01_mserum_t01_rep1_DG_RED.raw	t01	24296.8	4830254492	6.72384	1.72924	36.8339	7	14 - 20	109	790 - 1122	3.62894	4.19209	3.688
		Charge State	Intensity	MZ Centroid	Calculated Mass
		14	1.27583e+08	1736.49	24296.8
		15	2.10836e+08	1620.78	24296.5
		16	2.04623e+08	1519.54	24296.6
		17	1.53694e+08	1430.26	24297.3
		18	1.27587e+08	1350.83	24296.8
		19	1.00041e+08	1279.81	24297.3
		20	4.66899e+07	1215.85	24296.8
	20240724_Herceptin-WT_AZ14450911_AC00002893-01_mserum_t01_rep2_DG_RED.raw	t01	0	0	0	0	0	0		0	0 - 0	0	0	0
	20240724_Herceptin-WT_AZ14450911_AC00002893-01_mserum_t03_rep1_DG_RED.raw	t03	24297.2	4215496053	4.18568	1.24274	35.5336	7	14 - 20	95	852 - 1164	3.63621	4.16435	3.759
		Charge State	Intensity	MZ Centroid	Calculated Mass
		14	1.04004e+08	1736.53	24297.3
		15	1.83852e+08	1620.84	24297.6
		16	1.87369e+08	1519.6	24297.5
		17	1.41658e+08	1430.27	24297.5
		18	1.14412e+08	1350.85	24297.3
		19	8.33808e+07	1279.81	24297.3
		20	3.73172e+07	1215.86	24297.1
	20240724_Herceptin-WT_AZ14450911_AC00002893-01_mserum_t03_rep2_DG_RED.raw	t03	0	0	0	0	0	0		0	0 - 0	0	0	0
	20240724_Herceptin-WT_AZ14450911_AC00002893-01_PBS_QC_rep1_DG_RED.raw	PBS	24296.5	3.38784e+09	4.25123	1.18659	37.3407	7	14 - 20	54	797 - 1201	3.64468	4.33184	3.699
		Charge State	Intensity	MZ Centroid	Calculated Mass
		14	8.09789e+07	1736.39	24295.4
		15	1.1783e+08	1620.78	24296.6
		16	1.53681e+08	1519.57	24297
		17	1.08733e+08	1430.22	24296.7
		18	9.68901e+07	1350.8	24296.3
		19	7.83639e+07	1279.81	24297.3
		20	3.15269e+07	1215.83	24296.5
	20240724_Herceptin-WT_AZ14450911_AC00002893-01_PBS_QC_rep2_DG_RED.raw	PBS	24297.1	3.4695e+09	2.72157	0.904989	37.0627	9	12 - 20	104	1084 - 1492	3.66663	4.35886	3.911
		Charge State	Intensity	MZ Centroid	Calculated Mass
		12	7.97222e+06	2025.52	24294.2
		13	8.27684e+06	1869.84	24294.8
		14	6.44914e+07	1736.43	24295.9
		15	1.39676e+08	1620.83	24297.3
		16	1.55037e+08	1519.59	24297.4
		17	1.1687e+08	1430.24	24296.9
		18	9.12316e+07	1350.86	24297.4
		19	7.51233e+07	1279.82	24297.4
		20	3.80862e+07	1215.88	24297.4
27316.3	0	3.72746	0.729435	44.4999	0	1	2064.59	3324154948	0	1	0	0	0	0	0	0	0	0	0	3.70028	0
	Raw File Name	Condition	Average Mass	Sum Intensity	Relative Abundance	Fractional Abundance	Score	Number of Charge States	Charge State Distribution	Number of Detected Intervals	Scan Range	Start Time (min)	Stop Time (min)	Apex RT
	20240724_Herceptin-WT_AZ14450911_AC00002893-01_mserum_t00_rep1_DG_RED.raw	t00	0	0	0	0	0	0		0	0 - 0	0	0	0
	20240724_Herceptin-WT_AZ14450911_AC00002893-01_mserum_t00_rep2_DG_RED.raw	t00	0	0	0	0	0	0		0	0 - 0	0	0	0
	20240724_Herceptin-WT_AZ14450911_AC00002893-01_mserum_t01_rep1_DG_RED.raw	t01	0	0	0	0	0	0		0	0 - 0	0	0	0
	20240724_Herceptin-WT_AZ14450911_AC00002893-01_mserum_t01_rep2_DG_RED.raw	t01	0	0	0	0	0	0		0	0 - 0	0	0	0
	20240724_Herceptin-WT_AZ14450911_AC00002893-01_mserum_t03_rep1_DG_RED.raw	t03	0	0	0	0	0	0		0	0 - 0	0	0	0
	20240724_Herceptin-WT_AZ14450911_AC00002893-01_mserum_t03_rep2_DG_RED.raw	t03	0	0	0	0	0	0		0	0 - 0	0	0	0
	20240724_Herceptin-WT_AZ14450911_AC00002893-01_PBS_QC_rep1_DG_RED.raw	PBS	27316.3	3324154906	4.17131	1.16429	44.4999	11	8 - 18	23	781 - 881	3.61768	3.78633	3.7
		Charge State	Intensity	MZ Centroid	Calculated Mass
		8	1.40945e+07	3415.36	27314.8
		9	2.35846e+07	3036.38	27318.3
		10	3.43355e+07	2732.5	27314.9
		11	6.47317e+07	2484.38	27317.1
		12	8.12255e+07	2277.38	27316.5
		13	8.98651e+07	2102.21	27315.6
		14	1.06154e+08	1952.1	27315.3
		15	8.8498e+07	1822.02	27315.2
		16	8.26179e+07	1708.31	27316.9
		17	2.139e+07	1607.84	27316.2
		18	6.92301e+06	1518.67	27317.9
	20240724_Herceptin-WT_AZ14450911_AC00002893-01_PBS_QC_rep2_DG_RED.raw	PBS	0	0	0	0	0	0		0	0 - 0	0	0	0
25296.6	0	3.51098	0.687072	38.1439	0	1	44.8599	3.1311e+09	0	1	0	0	0	0	0	0	0	0	0	3.56377	0
	Raw File Name	Condition	Average Mass	Sum Intensity	Relative Abundance	Fractional Abundance	Score	Number of Charge States	Charge State Distribution	Number of Detected Intervals	Scan Range	Start Time (min)	Stop Time (min)	Apex RT
	20240724_Herceptin-WT_AZ14450911_AC00002893-01_mserum_t00_rep1_DG_RED.raw	t00	0	0	0	0	0	0		0	0 - 0	0	0	0
	20240724_Herceptin-WT_AZ14450911_AC00002893-01_mserum_t00_rep2_DG_RED.raw	t00	0	0	0	0	0	0		0	0 - 0	0	0	0
	20240724_Herceptin-WT_AZ14450911_AC00002893-01_mserum_t01_rep1_DG_RED.raw	t01	0	0	0	0	0	0		0	0 - 0	0	0	0
	20240724_Herceptin-WT_AZ14450911_AC00002893-01_mserum_t01_rep2_DG_RED.raw	t01	0	0	0	0	0	0		0	0 - 0	0	0	0
	20240724_Herceptin-WT_AZ14450911_AC00002893-01_mserum_t03_rep1_DG_RED.raw	t03	0	0	0	0	0	0		0	0 - 0	0	0	0
	20240724_Herceptin-WT_AZ14450911_AC00002893-01_mserum_t03_rep2_DG_RED.raw	t03	0	0	0	0	0	0		0	0 - 0	0	0	0
	20240724_Herceptin-WT_AZ14450911_AC00002893-01_PBS_QC_rep1_DG_RED.raw	PBS	0	0	0	0	0	0		0	0 - 0	0	0	0
	20240724_Herceptin-WT_AZ14450911_AC00002893-01_PBS_QC_rep2_DG_RED.raw	PBS	25296.6	3131098472	2.45611	0.816719	38.1439	8	9 - 16	47	987 - 1081	3.5031	3.66156	3.564
		Charge State	Intensity	MZ Centroid	Calculated Mass
		9	2.48471e+07	2811.81	25297.2
		10	3.69797e+07	2530.57	25295.6
		11	6.27071e+07	2300.81	25297.9
		12	8.51173e+07	2109.13	25297.4
		13	7.45615e+07	1946.87	25296.2
		14	6.82306e+07	1807.86	25295.9
		15	4.94502e+07	1687.39	25295.7
		16	4.7851e+07	1582.06	25296.8
25221.9	24.4236	3.41265	0.667828	40.1541	0.585491	8	-29.8515	2.31963e+09	61.8438	3	2.18601e+09	20.1428	2	3167836782	0	1	4.92423e+09	0.0499011	2	3.58666	0.355779
	Raw File Name	Condition	Average Mass	Sum Intensity	Relative Abundance	Fractional Abundance	Score	Number of Charge States	Charge State Distribution	Number of Detected Intervals	Scan Range	Start Time (min)	Stop Time (min)	Apex RT
	20240724_Herceptin-WT_AZ14450911_AC00002893-01_mserum_t00_rep1_DG_RED.raw	t00	25221.8	1874657708	2.37205	0.768316	37.4754	9	9 - 17	34	1164 - 1248	3.51899	3.66102	3.595
		Charge State	Intensity	MZ Centroid	Calculated Mass
		9	5.77298e+06	2803.48	25222.2
		10	2.16991e+07	2523.05	25220.4
		11	3.10022e+07	2293.92	25222.1
		12	5.27781e+07	2102.88	25222.5
		13	6.47865e+07	1941.13	25221.6
		14	4.73878e+07	1802.52	25221.2
		15	4.06573e+07	1682.34	25220
		16	1.80187e+07	1577.36	25221.7
		17	926856	1484.57	25220.6
	20240724_Herceptin-WT_AZ14450911_AC00002893-01_mserum_t00_rep2_DG_RED.raw	t00	25221.9	2497369747	2.8634	0.862746	38.7829	9	9 - 17	43	710 - 803	3.49994	3.65788	3.594
		Charge State	Intensity	MZ Centroid	Calculated Mass
		9	1.43245e+07	2803.51	25222.5
		10	3.04498e+07	2523.3	25222.9
		11	4.88227e+07	2293.91	25221.9
		12	7.66588e+07	2102.91	25222.8
		13	6.84552e+07	1941.12	25221.5
		14	6.87204e+07	1802.6	25222.3
		15	5.3494e+07	1682.43	25221.4
		16	2.5656e+07	1577.27	25220.2
		17	9.82586e+06	1484.6	25221.1
	20240724_Herceptin-WT_AZ14450911_AC00002893-01_mserum_t01_rep1_DG_RED.raw	t01	25221.6	3167836802	4.40971	1.13409	41.2476	9	9 - 17	44	724 - 806	3.51744	3.65597	3.583
		Charge State	Intensity	MZ Centroid	Calculated Mass
		9	407826	2803.6	25223.4
		10	2.89557e+07	2523.1	25220.9
		11	5.29937e+07	2293.93	25222.2
		12	8.29013e+07	2102.85	25222.1
		13	7.20048e+07	1941.05	25220.5
		14	7.02157e+07	1802.56	25221.7
		15	7.93108e+07	1682.42	25221.2
		16	5.23605e+07	1577.36	25221.7
		17	1.57945e+07	1484.65	25221.9
	20240724_Herceptin-WT_AZ14450911_AC00002893-01_mserum_t01_rep2_DG_RED.raw	t01	0	0	0	0	0	0		0	0 - 0	0	0	0
	20240724_Herceptin-WT_AZ14450911_AC00002893-01_mserum_t03_rep1_DG_RED.raw	t03	25222.2	4925964476	4.89112	1.45219	42.2737	9	9 - 17	55	778 - 869	3.51136	3.66486	3.589
		Charge State	Intensity	MZ Centroid	Calculated Mass
		9	2.87215e+07	2803.43	25221.8
		10	6.9395e+07	2523.3	25222.9
		11	8.42014e+07	2293.9	25221.8
		12	1.43e+08	2102.88	25222.5
		13	1.27134e+08	1941.18	25222.3
		14	9.9258e+07	1802.59	25222.1
		15	1.04241e+08	1682.47	25222
		16	5.47783e+07	1577.44	25222.8
		17	3.05263e+06	1484.68	25222.5
	20240724_Herceptin-WT_AZ14450911_AC00002893-01_mserum_t03_rep2_DG_RED.raw	t03	25222.6	4922489434	5.97871	1.58903	41.0758	9	9 - 17	63	706 - 802	3.49432	3.65751	3.583
		Charge State	Intensity	MZ Centroid	Calculated Mass
		9	8.49242e+06	2803.55	25222.9
		10	6.10017e+07	2523.26	25222.5
		11	1.01906e+08	2294.05	25223.5
		12	1.06413e+08	2102.9	25222.7
		13	1.11557e+08	1941.28	25223.5
		14	1.13091e+08	1802.62	25222.6
		15	1.46886e+08	1682.49	25222.3
		16	6.81307e+07	1577.4	25222.2
		17	2.62604e+07	1484.69	25222.6
	20240724_Herceptin-WT_AZ14450911_AC00002893-01_PBS_QC_rep1_DG_RED.raw	PBS	25221.2	1562291760	1.96044	0.547194	38.863	9	9 - 17	30	713 - 799	3.50204	3.64804	3.589
		Charge State	Intensity	MZ Centroid	Calculated Mass
		9	3.93975e+06	2803.32	25220.8
		10	2.04862e+07	2523.19	25221.8
		11	3.23364e+07	2293.94	25222.3
		12	3.47046e+07	2102.76	25221
		13	3.60212e+07	1941.06	25220.7
		14	4.12854e+07	1802.51	25221.1
		15	4.21805e+07	1682.38	25220.5
		16	1.33601e+07	1577.36	25221.7
		17	4.24542e+06	1484.62	25221.4
	20240724_Herceptin-WT_AZ14450911_AC00002893-01_PBS_QC_rep2_DG_RED.raw	PBS	25221	1422464204	1.11582	0.371037	42.5975	8	10 - 17	15	997 - 1042	3.51995	3.59581	3.559
		Charge State	Intensity	MZ Centroid	Calculated Mass
		10	7.93788e+06	2523.24	25222.4
		11	1.71554e+07	2293.8	25220.7
		12	3.44142e+07	2102.9	25222.7
		13	2.45649e+07	1941.16	25222
		14	3.33943e+07	1802.45	25220.2
		15	4.34682e+07	1682.36	25220.3
		16	3.1886e+07	1577.28	25220.4
		17	3.03789e+07	1484.6	25221.1
	20240724_Herceptin-WT_AZ14450911_AC00002893-01_PBS_QC_rep2_DG_RED.raw	PBS	25222.7	3974131888	3.11741	1.03662	38.9169	10	8 - 17	39	1011 - 1080	3.54354	3.65988	3.601
		Charge State	Intensity	MZ Centroid	Calculated Mass
		8	2.36275e+06	3154.03	25224.2
		9	2.19494e+07	2803.56	25223
		10	4.67096e+07	2523.2	25222
		11	8.32577e+07	2293.99	25222.8
		12	1.12744e+08	2102.89	25222.6
		13	1.05661e+08	1941.22	25222.8
		14	7.2677e+07	1802.66	25223.1
		15	8.02633e+07	1682.56	25223.3
		16	1.72615e+07	1577.34	25221.2
		17	8.29957e+06	1484.6	25221.1
25339.2	5.51345	3.34274	0.654148	37.2477	5.22701	2	87.464	0	0	0	0	0	0	4.79959e+09	0	1	1.16252e+09	0	1	3.56175	0.390677
	Raw File Name	Condition	Average Mass	Sum Intensity	Relative Abundance	Fractional Abundance	Score	Number of Charge States	Charge State Distribution	Number of Detected Intervals	Scan Range	Start Time (min)	Stop Time (min)	Apex RT
	20240724_Herceptin-WT_AZ14450911_AC00002893-01_mserum_t00_rep1_DG_RED.raw	t00	0	0	0	0	0	0		0	0 - 0	0	0	0
	20240724_Herceptin-WT_AZ14450911_AC00002893-01_mserum_t00_rep2_DG_RED.raw	t00	0	0	0	0	0	0		0	0 - 0	0	0	0
	20240724_Herceptin-WT_AZ14450911_AC00002893-01_mserum_t01_rep1_DG_RED.raw	t01	25339.3	4799588690	6.68116	1.71826	40.0011	10	9 - 18	71	710 - 813	3.49235	3.66775	3.572
		Charge State	Intensity	MZ Centroid	Calculated Mass
		9	2.14538e+07	2816.36	25338.2
		10	4.1423e+07	2534.94	25339.3
		11	5.36982e+07	2304.5	25338.4
		12	7.27188e+07	2112.6	25339.1
		13	1.17991e+08	1950.18	25339.2
		14	1.46297e+08	1810.98	25339.6
		15	1.35231e+08	1690.34	25340
		16	9.07375e+07	1584.72	25339.5
		17	1.75614e+07	1491.56	25339.4
		18	3.76048e+06	1408.78	25339.9
	20240724_Herceptin-WT_AZ14450911_AC00002893-01_mserum_t01_rep2_DG_RED.raw	t01	0	0	0	0	0	0		0	0 - 0	0	0	0
	20240724_Herceptin-WT_AZ14450911_AC00002893-01_mserum_t03_rep1_DG_RED.raw	t03	25339.1	1162524236	1.1543	0.342715	34.4943	7	10 - 16	26	771 - 852	3.49946	3.63621	3.552
		Charge State	Intensity	MZ Centroid	Calculated Mass
		10	1.58208e+07	2534.98	25339.7
		11	1.73035e+07	2304.59	25339.4
		12	1.64893e+07	2112.55	25338.5
		13	2.67487e+07	1950.18	25339.3
		14	3.77344e+07	1811.01	25340.1
		15	3.99075e+07	1690.24	25338.5
		16	2.06129e+07	1584.69	25338.9
	20240724_Herceptin-WT_AZ14450911_AC00002893-01_mserum_t03_rep2_DG_RED.raw	t03	0	0	0	0	0	0		0	0 - 0	0	0	0
	20240724_Herceptin-WT_AZ14450911_AC00002893-01_PBS_QC_rep1_DG_RED.raw	PBS	0	0	0	0	0	0		0	0 - 0	0	0	0
	20240724_Herceptin-WT_AZ14450911_AC00002893-01_PBS_QC_rep2_DG_RED.raw	PBS	0	0	0	0	0	0		0	0 - 0	0	0	0
54648	13.3305	3.21665	0.629473	60.58	2.24092	6	29396.3	5.88899e+09	0	1	651844103	57.5031	2	924786257	0	1	4.54709e+09	116.991	2	3.69636	0.293614
	Raw File Name	Condition	Average Mass	Sum Intensity	Relative Abundance	Fractional Abundance	Score	Number of Charge States	Charge State Distribution	Number of Detected Intervals	Scan Range	Start Time (min)	Stop Time (min)	Apex RT
	20240724_Herceptin-WT_AZ14450911_AC00002893-01_mserum_t00_rep1_DG_RED.raw	t00	54647.8	916889240	1.16016	0.375781	51.2038	11	19 - 29	8	1234 - 1277	3.63746	3.70997	3.675
		Charge State	Intensity	MZ Centroid	Calculated Mass
		19	1.05282e+07	2877.16	54646.9
		20	9.08978e+06	2733.29	54645.6
		21	1.34815e+07	2603.49	54652.2
		22	1.05571e+07	2485.11	54650.3
		23	1.94333e+07	2377.01	54648.1
		24	2.58719e+07	2277.88	54644.8
		25	2.23379e+07	2186.96	54648.9
		26	1.92066e+07	2102.95	54650.5
		27	2.05633e+07	2024.99	54647.5
		28	4.51903e+06	1952.47	54641.1
		29	5.58573e+06	1885.29	54644.1
	20240724_Herceptin-WT_AZ14450911_AC00002893-01_mserum_t00_rep2_DG_RED.raw	t00	54646.8	386798948	0.443491	0.133624	55.4197	14	19 - 32	3	812 - 973	3.67308	3.94525	3.698
		Charge State	Intensity	MZ Centroid	Calculated Mass
		19	1.55779e+06	2876.84	54640.9
		20	2.34235e+06	2733.36	54647.1
		21	1.96978e+06	2603.29	54648
		22	3.12645e+06	2484.94	54646.5
		23	2.45758e+06	2376.82	54643.7
		24	6.09751e+06	2277.83	54643.8
		25	1.0917e+07	2186.88	54646.8
		26	9.12891e+06	2102.85	54647.8
		27	9.22435e+06	2025.05	54649.3
		28	9.7719e+06	1952.75	54648.7
		29	6.77443e+06	1885.34	54645.6
		30	7.23659e+06	1822.4	54641.9
		31	4.67231e+06	1763.84	54647.8
		32	5.15398e+06	1708.71	54646.5
	20240724_Herceptin-WT_AZ14450911_AC00002893-01_mserum_t01_rep1_DG_RED.raw	t01	54648.9	924786256	1.28733	0.331075	69.12	12	22 - 33	5	795 - 851	3.63744	3.73183	3.703
		Charge State	Intensity	MZ Centroid	Calculated Mass
		22	1.34808e+07	2485.31	54654.7
		23	1.58517e+07	2377.23	54653.1
		24	1.61673e+07	2278.07	54649.4
		25	1.57149e+07	2187.07	54651.5
		26	1.57062e+07	2102.92	54649.6
		27	1.92474e+07	2024.92	54645.8
		28	1.63962e+07	1952.77	54649.4
		29	1.9082e+07	1885.48	54649.8
		30	2.35542e+07	1822.53	54645.8
		31	1.84303e+07	1763.75	54645.2
		32	1.35312e+07	1708.74	54647.4
		33	1.28608e+07	1657.04	54649.1
	20240724_Herceptin-WT_AZ14450911_AC00002893-01_mserum_t01_rep2_DG_RED.raw	t01	0	0	0	0	0	0		0	0 - 0	0	0	0
	20240724_Herceptin-WT_AZ14450911_AC00002893-01_mserum_t03_rep1_DG_RED.raw	t03	54648.5	8308678000	8.2499	2.44942	69.6038	15	19 - 33	36	858 - 941	3.64633	3.78637	3.702
		Charge State	Intensity	MZ Centroid	Calculated Mass
		19	7.12608e+07	2877.24	54648.3
		20	7.52089e+07	2733.48	54649.4
		21	9.12163e+07	2603.37	54649.6
		22	1.13602e+08	2485.01	54648.1
		23	1.37193e+08	2376.84	54644.1
		24	1.37703e+08	2278.14	54651.2
		25	1.46544e+08	2186.86	54646.3
		26	1.54123e+08	2102.89	54648.9
		27	1.50582e+08	2024.99	54647.6
		28	1.70901e+08	1952.66	54646.2
		29	1.29344e+08	1885.47	54649.4
		30	9.08385e+07	1822.66	54649.7
		31	6.02895e+07	1763.99	54652.5
		32	5.82338e+06	1708.79	54649
		33	3.04085e+06	1656.91	54644.9
	20240724_Herceptin-WT_AZ14450911_AC00002893-01_mserum_t03_rep2_DG_RED.raw	t03	54648.2	785510032	0.954057	0.253571	53.67	10	20 - 29	4	812 - 846	3.67441	3.73175	3.701
		Charge State	Intensity	MZ Centroid	Calculated Mass
		20	7.56654e+06	2733.43	54648.4
		21	1.31749e+07	2603.17	54645.4
		22	1.6009e+07	2484.92	54646
		23	1.62193e+07	2376.98	54647.3
		24	1.28846e+07	2278.28	54654.6
		25	1.5758e+07	2187	54649.9
		26	1.83635e+07	2103.02	54652.2
		27	2.39021e+07	2025.06	54649.5
		28	1.50277e+07	1952.74	54648.5
[truncated: 6,450 more rows]
